# Supplementary material for: Prognostic risk assessment model and drug sensitivity analysis of colon adenocarcinoma (COAD) based on immune-related lncRNA pairs
Source: BMC Bioinformatics. 2022 Oct 18;23:435. doi: 10.1186/s12859-022-04969-4 (PMC9579580; doi:10.1186/s12859-022-04969-4)
Supplement: Supplementary file 1 — Additional file 1. 1229 lncRNAs screens associated with immune genes. [file 12859_2022_4969_MOESM1_ESM.csv]

Table S1. 1229 lncRNAs screens associated with immune genes.
immuneGene	lncRNA	cor	pvalue	Regulation
CREB1	AC008982.2	0.458831478	7.02E-16	postive
ECPAS	AC008982.2	0.481993038	1.41E-17	postive
UBXN1	AC008982.2	-0.40111848	3.60E-12	negative
UBR1	AC008982.2	0.503331397	2.92E-19	postive
LEAP2	AC008982.2	0.439046473	1.58E-14	postive
ZC3HAV1	AC008982.2	0.648960398	1.26E-34	postive
RBP5	AC008982.2	0.633142397	1.50E-32	postive
DUOX1	AC008982.2	0.488970195	4.08E-18	postive
IL15	AC008982.2	0.485983082	6.96E-18	postive
MUC4	AC008982.2	0.449890572	2.94E-15	postive
CYLD	AC008982.2	0.498110155	7.73E-19	postive
EIF2AK2	AC008982.2	0.588877206	2.44E-27	postive
MAPK8	AC008982.2	0.464028033	3.00E-16	postive
AHNAK	AC008982.2	0.528155109	2.26E-21	postive
TCF7L2	AC008982.2	0.507319892	1.37E-19	postive
NFKBIZ	AC008982.2	0.547728742	3.65E-23	postive
SP1	AC008982.2	0.633520582	1.34E-32	postive
IREB2	AC008982.2	0.448635404	3.58E-15	postive
DDX17	AC008982.2	0.605302275	3.53E-29	postive
IRF9	AC008982.2	0.629329056	4.54E-32	postive
PIK3CG	AC008982.2	0.452547363	1.93E-15	postive
JAK2	AC008982.2	0.454710892	1.37E-15	postive
NFAT5	AC008982.2	0.546705662	4.55E-23	postive
NFATC3	AC008982.2	0.57339344	1.06E-25	postive
MALT1	AC008982.2	0.431556685	4.87E-14	postive
PIK3CA	AC008982.2	0.420216988	2.55E-13	postive
GSK3B	AC008982.2	0.469740234	1.15E-16	postive
LTB4R2	AC008982.2	0.68563853	6.05E-40	postive
PLXNC1	AC008982.2	0.419651704	2.76E-13	postive
CMTM1	AC008982.2	0.559783347	2.50E-24	postive
INSL3	AC008982.2	0.509165253	9.65E-20	postive
RABEP1	AC008982.2	0.418089027	3.45E-13	postive
ACVR2B	AC008982.2	0.54126412	1.47E-22	postive
CRIM1	AC008982.2	0.409463721	1.16E-12	postive
IGF1R	AC008982.2	0.443905798	7.49E-15	postive
IL1RAP	AC008982.2	0.454241376	1.47E-15	postive
INSR	AC008982.2	0.483541682	1.07E-17	postive
NR2C2	AC008982.2	0.745629766	1.42E-50	postive
PPARA	AC008982.2	0.508046668	1.20E-19	postive
PRLR	AC008982.2	0.443783944	7.63E-15	postive
RORA	AC008982.2	0.427467892	8.91E-14	postive
PTPN11	AC008982.2	0.448332885	3.76E-15	postive
LCP2	AC008982.2	0.471525188	8.54E-17	postive
SH3BP2	AC008982.2	0.598775785	1.96E-28	postive
SOS1	AC008982.2	0.558039741	3.71E-24	postive
SOS2	AC008982.2	0.410347917	1.02E-12	postive
BRAF	AC008982.2	0.608353623	1.56E-29	postive
PRKCA	AC008982.2	0.469482952	1.21E-16	postive
CBL	AC008982.2	0.633588304	1.31E-32	postive
CBLB	AC008982.2	0.529970889	1.56E-21	postive
RASGRP1	AC008982.2	0.595767188	4.25E-28	postive
PDK1	AC008982.2	0.58489674	6.56E-27	postive
TRAJ12	AC008982.2	0.661569224	2.27E-36	postive
PLXNA3	AC115618.1	0.557821381	3.90E-24	postive
ARAF	AC115618.1	0.427617674	8.72E-14	postive
CALR	AC018638.7	-0.447307624	4.41E-15	negative
CREB1	AC018638.7	0.812915449	9.28E-67	postive
NFYB	AC018638.7	0.449479244	3.14E-15	postive
PSMC3	AC018638.7	-0.418990708	3.04E-13	negative
PSMC4	AC018638.7	-0.405232078	2.07E-12	negative
PSMD2	AC018638.7	-0.410407432	1.01E-12	negative
PSMD4	AC018638.7	-0.414801302	5.49E-13	negative
RFXAP	AC018638.7	0.484524419	9.01E-18	postive
UBR1	AC018638.7	0.580524628	1.92E-26	postive
LEAP2	AC018638.7	0.455379561	1.23E-15	postive
ZC3HAV1	AC018638.7	0.586550314	4.35E-27	postive
ZC3HAV1L	AC018638.7	0.43173131	4.75E-14	postive
IFNAR1	AC018638.7	0.46106044	4.88E-16	postive
ANOS1	AC018638.7	0.654804769	2.01E-35	postive
PI15	AC018638.7	0.498308646	7.45E-19	postive
CYBB	AC018638.7	0.436979232	2.16E-14	postive
NEDD4	AC018638.7	0.491910488	2.40E-18	postive
IL15	AC018638.7	0.437237619	2.08E-14	postive
CYLD	AC018638.7	0.698653289	5.02E-42	postive
ITGAV	AC018638.7	0.658704611	5.76E-36	postive
EIF2AK2	AC018638.7	0.654099508	2.51E-35	postive
MAPK8	AC018638.7	0.688184619	2.42E-40	postive
PDGFRA	AC018638.7	0.507057602	1.44E-19	postive
WNT5A	AC018638.7	0.492456402	2.18E-18	postive
TLR1	AC018638.7	0.627112958	8.60E-32	postive
FGF2	AC018638.7	0.558074067	3.68E-24	postive
LMBR1	AC018638.7	0.651149494	6.37E-35	postive
SP1	AC018638.7	0.572597643	1.28E-25	postive
LIMS1	AC018638.7	0.701362761	1.79E-42	postive
IREB2	AC018638.7	0.662286671	1.80E-36	postive
RELA	AC018638.7	-0.400433658	3.95E-12	negative
DDX17	AC018638.7	0.731578261	7.89E-48	postive
LANCL1	AC018638.7	0.486976066	5.83E-18	postive
ABCC4	AC018638.7	0.412741446	7.33E-13	postive
TANK	AC018638.7	0.576463878	5.11E-26	postive
PIK3CG	AC018638.7	0.554075442	9.02E-24	postive
TNFSF4	AC018638.7	0.502110661	3.67E-19	postive
OLR1	AC018638.7	0.441294245	1.12E-14	postive
RNASE2	AC018638.7	0.596099358	3.90E-28	postive
PPP3CA	AC018638.7	0.498883102	6.70E-19	postive
PPP3CB	AC018638.7	0.625236063	1.47E-31	postive
NFAT5	AC018638.7	0.835475077	9.90E-74	postive
NFATC3	AC018638.7	0.482811436	1.22E-17	postive
KRAS	AC018638.7	0.51435402	3.54E-20	postive
NRAS	AC018638.7	0.513711247	4.01E-20	postive
MALT1	AC018638.7	0.685581985	6.18E-40	postive
CHUK	AC018638.7	0.414774439	5.51E-13	postive
PIK3R1	AC018638.7	0.473453165	6.16E-17	postive
PIK3CA	AC018638.7	0.767320946	3.44E-55	postive
PIK3CB	AC018638.7	0.52092511	9.70E-21	postive
AKT3	AC018638.7	0.677725265	9.88E-39	postive
GSK3B	AC018638.7	0.693736543	3.16E-41	postive
RASGRP3	AC018638.7	0.429547971	6.56E-14	postive
SEMA5A	AC018638.7	0.422055135	1.96E-13	postive
SLIT2	AC018638.7	0.405395335	2.02E-12	postive
EDNRB	AC018638.7	0.421858657	2.01E-13	postive
PLXNC1	AC018638.7	0.665740067	5.77E-37	postive
EREG	AC018638.7	0.450484185	2.68E-15	postive
FGF7	AC018638.7	0.53108329	1.24E-21	postive
GMFB	AC018638.7	0.538860382	2.44E-22	postive
GREM1	AC018638.7	0.481398354	1.56E-17	postive
HDGFL3	AC018638.7	0.45372422	1.60E-15	postive
IL6ST	AC018638.7	0.818869207	1.67E-68	postive
INHBA	AC018638.7	0.57663472	4.91E-26	postive
OGN	AC018638.7	0.526986158	2.87E-21	postive
PDGFC	AC018638.7	0.413334381	6.75E-13	postive
RABEP1	AC018638.7	0.452334964	2.00E-15	postive
TNFSF13B	AC018638.7	0.415127777	5.25E-13	postive
ACVR1C	AC018638.7	0.446073008	5.35E-15	postive
ACVR2A	AC018638.7	0.784154642	3.94E-59	postive
ACVR2B	AC018638.7	0.692862468	4.37E-41	postive
ANGPTL1	AC018638.7	0.498197908	7.61E-19	postive
BMPR1A	AC018638.7	0.703666174	7.40E-43	postive
BMPR2	AC018638.7	0.866930449	1.91E-85	postive
CALCRL	AC018638.7	0.539305074	2.23E-22	postive
CRIM1	AC018638.7	0.410133886	1.05E-12	postive
CRLF3	AC018638.7	0.427665363	8.66E-14	postive
IGF1R	AC018638.7	0.469845398	1.13E-16	postive
IL1RAP	AC018638.7	0.570024583	2.36E-25	postive
LEPR	AC018638.7	0.605713249	3.17E-29	postive
LIFR	AC018638.7	0.691053355	8.50E-41	postive
NR1D2	AC018638.7	0.649517132	1.06E-34	postive
NR2C1	AC018638.7	0.490764365	2.96E-18	postive
NR2C2	AC018638.7	0.658896477	5.42E-36	postive
NR3C1	AC018638.7	0.624202342	1.97E-31	postive
OSMR	AC018638.7	0.416782789	4.15E-13	postive
PPARA	AC018638.7	0.414791127	5.50E-13	postive
PRLR	AC018638.7	0.618400244	1.01E-30	postive
PTGER3	AC018638.7	0.733390777	3.57E-48	postive
RARB	AC018638.7	0.518787357	1.48E-20	postive
RORA	AC018638.7	0.870544177	5.56E-87	postive
TGFBR1	AC018638.7	0.812148087	1.54E-66	postive
PTPN11	AC018638.7	0.432220243	4.42E-14	postive
SOS1	AC018638.7	0.7281545	3.47E-47	postive
SOS2	AC018638.7	0.672730755	5.51E-38	postive
BRAF	AC018638.7	0.800017467	3.49E-63	postive
TEC	AC018638.7	0.454648833	1.38E-15	postive
PAK2	AC018638.7	0.520982008	9.59E-21	postive
ICOS	AC018638.7	0.416764465	4.16E-13	postive
CBL	AC018638.7	0.693353629	3.64E-41	postive
CBLB	AC018638.7	0.708804355	9.96E-44	postive
RASGRP1	AC018638.7	0.64912407	1.20E-34	postive
PDK1	AC018638.7	0.543321378	9.45E-23	postive
TRAJ49	AC018638.7	0.578646451	3.02E-26	postive
CREB1	RBM26-AS1	0.665691271	5.87E-37	postive
RFXAP	RBM26-AS1	0.589142723	2.28E-27	postive
UBR1	RBM26-AS1	0.437771654	1.92E-14	postive
LEAP2	RBM26-AS1	0.466379868	2.03E-16	postive
ZC3HAV1	RBM26-AS1	0.440473784	1.27E-14	postive
IFNAR1	RBM26-AS1	0.486184285	6.71E-18	postive
R3HDML	RBM26-AS1	0.544697321	7.03E-23	postive
PI15	RBM26-AS1	0.486259317	6.62E-18	postive
NEDD4	RBM26-AS1	0.544914394	6.71E-23	postive
CYLD	RBM26-AS1	0.56746413	4.29E-25	postive
ITGAV	RBM26-AS1	0.530998445	1.26E-21	postive
EIF2AK2	RBM26-AS1	0.515726091	2.71E-20	postive
NOD1	RBM26-AS1	0.4109658	9.39E-13	postive
MAPK8	RBM26-AS1	0.592744247	9.19E-28	postive
TLR1	RBM26-AS1	0.422653697	1.80E-13	postive
LMBR1	RBM26-AS1	0.592528664	9.70E-28	postive
LIMS1	RBM26-AS1	0.533016444	8.31E-22	postive
IREB2	RBM26-AS1	0.571566467	1.64E-25	postive
DDX17	RBM26-AS1	0.501671014	3.99E-19	postive
LANCL1	RBM26-AS1	0.526283871	3.30E-21	postive
ABCC4	RBM26-AS1	0.500198004	5.25E-19	postive
TANK	RBM26-AS1	0.593392696	7.79E-28	postive
PIK3CG	RBM26-AS1	0.436341089	2.38E-14	postive
TBK1	RBM26-AS1	0.460179944	5.64E-16	postive
PTK2	RBM26-AS1	0.492156411	2.30E-18	postive
PPP3CB	RBM26-AS1	0.447610023	4.21E-15	postive
NFAT5	RBM26-AS1	0.6353594	7.79E-33	postive
NFATC3	RBM26-AS1	0.412161687	7.95E-13	postive
NRAS	RBM26-AS1	0.537029002	3.60E-22	postive
MALT1	RBM26-AS1	0.487064409	5.74E-18	postive
CHUK	RBM26-AS1	0.400524498	3.90E-12	postive
PIK3CA	RBM26-AS1	0.635914612	6.61E-33	postive
PIK3CB	RBM26-AS1	0.478687055	2.50E-17	postive
GSK3B	RBM26-AS1	0.513970113	3.82E-20	postive
SEMA3C	RBM26-AS1	0.445762323	5.61E-15	postive
EDNRA	RBM26-AS1	0.470741609	9.75E-17	postive
EDNRB	RBM26-AS1	0.432560094	4.20E-14	postive
PLXNC1	RBM26-AS1	0.476139714	3.89E-17	postive
CDNF	RBM26-AS1	0.438501826	1.72E-14	postive
EREG	RBM26-AS1	0.435171759	2.84E-14	postive
FGF7	RBM26-AS1	0.432405948	4.30E-14	postive
IL6ST	RBM26-AS1	0.611865477	6.06E-30	postive
IL7	RBM26-AS1	0.593287986	8.00E-28	postive
INSL3	RBM26-AS1	0.403095114	2.76E-12	postive
ACVR2A	RBM26-AS1	0.626231173	1.11E-31	postive
ACVR2B	RBM26-AS1	0.536747672	3.82E-22	postive
BMPR1A	RBM26-AS1	0.610963008	7.75E-30	postive
BMPR2	RBM26-AS1	0.614644386	2.84E-30	postive
CALCRL	RBM26-AS1	0.464404247	2.81E-16	postive
CRLF3	RBM26-AS1	0.406801423	1.67E-12	postive
HNF4G	RBM26-AS1	0.439093951	1.57E-14	postive
LEPR	RBM26-AS1	0.498401439	7.32E-19	postive
LIFR	RBM26-AS1	0.573820718	9.61E-26	postive
NR1D2	RBM26-AS1	0.639592042	2.21E-33	postive
NR2C1	RBM26-AS1	0.478459715	2.60E-17	postive
NR2C2	RBM26-AS1	0.576523211	5.04E-26	postive
NR3C1	RBM26-AS1	0.44261268	9.15E-15	postive
NR6A1	RBM26-AS1	0.411240664	9.04E-13	postive
PRLR	RBM26-AS1	0.690531749	1.03E-40	postive
RARB	RBM26-AS1	0.478267076	2.69E-17	postive
RORA	RBM26-AS1	0.597830418	2.50E-28	postive
TGFBR1	RBM26-AS1	0.50195384	3.78E-19	postive
SOS1	RBM26-AS1	0.534439646	6.18E-22	postive
SOS2	RBM26-AS1	0.445542215	5.81E-15	postive
BRAF	RBM26-AS1	0.632627977	1.74E-32	postive
TEC	RBM26-AS1	0.421493209	2.12E-13	postive
CBL	RBM26-AS1	0.41760646	3.70E-13	postive
CBLB	RBM26-AS1	0.527504741	2.58E-21	postive
RASGRP1	RBM26-AS1	0.463181312	3.44E-16	postive
CALR	AC000061.1	-0.425877782	1.12E-13	negative
CREB1	AC000061.1	0.758720835	2.66E-53	postive
PSMC3	AC000061.1	-0.404194243	2.38E-12	negative
PSMD4	AC000061.1	-0.437424463	2.02E-14	negative
RFXAP	AC000061.1	0.48077612	1.74E-17	postive
UBXN1	AC000061.1	-0.420805244	2.34E-13	negative
UBR1	AC000061.1	0.562751613	1.27E-24	postive
LEAP2	AC000061.1	0.411510434	8.70E-13	postive
ZC3HAV1	AC000061.1	0.617101056	1.44E-30	postive
ZC3HAV1L	AC000061.1	0.506940147	1.48E-19	postive
IFNAR1	AC000061.1	0.427594886	8.75E-14	postive
ANOS1	AC000061.1	0.494597555	1.47E-18	postive
MAPK1	AC000061.1	0.446171294	5.27E-15	postive
NEDD4	AC000061.1	0.531076733	1.24E-21	postive
IL15	AC000061.1	0.405795734	1.91E-12	postive
CYLD	AC000061.1	0.67552717	2.11E-38	postive
ITGAV	AC000061.1	0.552273235	1.35E-23	postive
EIF2AK2	AC000061.1	0.632502127	1.81E-32	postive
MAPK8	AC000061.1	0.679097113	6.13E-39	postive
PDGFRA	AC000061.1	0.423896928	1.50E-13	postive
TLR1	AC000061.1	0.571113659	1.82E-25	postive
FGF2	AC000061.1	0.460321508	5.51E-16	postive
LMBR1	AC000061.1	0.699305704	3.92E-42	postive
SP1	AC000061.1	0.609747569	1.08E-29	postive
DAXX	AC000061.1	-0.424523222	1.37E-13	negative
LIMS1	AC000061.1	0.57112167	1.82E-25	postive
IREB2	AC000061.1	0.602319063	7.76E-29	postive
RELA	AC000061.1	-0.416152237	4.54E-13	negative
DDX17	AC000061.1	0.711337005	3.65E-44	postive
LANCL1	AC000061.1	0.486491202	6.36E-18	postive
ABCC4	AC000061.1	0.43037829	5.80E-14	postive
TANK	AC000061.1	0.514988715	3.13E-20	postive
PIK3CG	AC000061.1	0.521248886	9.09E-21	postive
RNASE2	AC000061.1	0.791350991	6.31E-61	postive
PPP3CA	AC000061.1	0.488096496	4.77E-18	postive
PPP3CB	AC000061.1	0.483219369	1.13E-17	postive
NFAT5	AC000061.1	0.925134122	4.18E-118	postive
NFATC3	AC000061.1	0.569325134	2.78E-25	postive
KRAS	AC000061.1	0.492343188	2.22E-18	postive
NRAS	AC000061.1	0.548871368	2.84E-23	postive
MALT1	AC000061.1	0.672190414	6.62E-38	postive
CHUK	AC000061.1	0.437888647	1.88E-14	postive
PIK3R1	AC000061.1	0.488485289	4.45E-18	postive
PIK3CA	AC000061.1	0.756258675	8.93E-53	postive
PIK3CB	AC000061.1	0.535922632	4.54E-22	postive
AKT3	AC000061.1	0.546092065	5.20E-23	postive
GSK3B	AC000061.1	0.658121196	6.95E-36	postive
SEMA5A	AC000061.1	0.524232373	5.00E-21	postive
EDNRB	AC000061.1	0.421497872	2.12E-13	postive
LTB4R2	AC000061.1	0.500707695	4.77E-19	postive
PLXNC1	AC000061.1	0.625703265	1.29E-31	postive
CDNF	AC000061.1	0.431287455	5.07E-14	postive
EREG	AC000061.1	0.532235678	9.77E-22	postive
FGF7	AC000061.1	0.437604202	1.97E-14	postive
GMFB	AC000061.1	0.598659278	2.02E-28	postive
IL6ST	AC000061.1	0.729620377	1.85E-47	postive
INHBA	AC000061.1	0.451948727	2.12E-15	postive
NAMPT	AC000061.1	0.418904959	3.07E-13	postive
OGN	AC000061.1	0.515572118	2.79E-20	postive
RABEP1	AC000061.1	0.464056514	2.98E-16	postive
ACVR1C	AC000061.1	0.478772723	2.47E-17	postive
ACVR2A	AC000061.1	0.748714767	3.34E-51	postive
ACVR2B	AC000061.1	0.714268091	1.12E-44	postive
ANGPTL1	AC000061.1	0.526411983	3.22E-21	postive
BMPR1A	AC000061.1	0.683998592	1.09E-39	postive
BMPR2	AC000061.1	0.716181997	5.17E-45	postive
CALCRL	AC000061.1	0.550820669	1.85E-23	postive
CRIM1	AC000061.1	0.430797237	5.46E-14	postive
CRLF3	AC000061.1	0.440971609	1.18E-14	postive
IL1RAP	AC000061.1	0.503181433	3.00E-19	postive
LEPR	AC000061.1	0.637436763	4.21E-33	postive
LIFR	AC000061.1	0.714103194	1.20E-44	postive
MET	AC000061.1	0.417373133	3.82E-13	postive
NR1D2	AC000061.1	0.638859851	2.75E-33	postive
NR2C1	AC000061.1	0.543223589	9.65E-23	postive
NR2C2	AC000061.1	0.748976844	2.95E-51	postive
NR3C1	AC000061.1	0.522563757	6.99E-21	postive
NR4A3	AC000061.1	0.414460534	5.76E-13	postive
PPARA	AC000061.1	0.455528905	1.20E-15	postive
PRLR	AC000061.1	0.647386655	2.05E-34	postive
PTGER3	AC000061.1	0.616852797	1.55E-30	postive
RARB	AC000061.1	0.460719028	5.16E-16	postive
RORA	AC000061.1	0.762260371	4.55E-54	postive
TGFBR1	AC000061.1	0.745087353	1.82E-50	postive
TGFBR3	AC000061.1	0.423754175	1.53E-13	postive
PTPN11	AC000061.1	0.481244535	1.60E-17	postive
SOS1	AC000061.1	0.712716689	2.10E-44	postive
SOS2	AC000061.1	0.65624052	1.27E-35	postive
BRAF	AC000061.1	0.812492655	1.23E-66	postive
TEC	AC000061.1	0.491228179	2.72E-18	postive
PAK2	AC000061.1	0.483623733	1.06E-17	postive
CBL	AC000061.1	0.709498892	7.57E-44	postive
CBLB	AC000061.1	0.645216905	4.01E-34	postive
RASGRP1	AC000061.1	0.613991497	3.40E-30	postive
PDK1	AC000061.1	0.600589526	1.22E-28	postive
TRAJ49	AC000061.1	0.461082082	4.86E-16	postive
ECPAS	AC026471.1	0.40350723	2.61E-12	postive
UBR1	AC026471.1	0.415702448	4.84E-13	postive
ZC3HAV1	AC026471.1	0.428321651	7.86E-14	postive
ZC3HAV1L	AC026471.1	0.435948822	2.53E-14	postive
LMBR1	AC026471.1	0.426226062	1.07E-13	postive
DDX17	AC026471.1	0.449050859	3.36E-15	postive
NFAT5	AC026471.1	0.447984502	3.97E-15	postive
NFATC3	AC026471.1	0.446595957	4.93E-15	postive
PIK3CA	AC026471.1	0.41337621	6.71E-13	postive
PIK3CB	AC026471.1	0.405734941	1.93E-12	postive
LTB4R2	AC026471.1	0.428884746	7.24E-14	postive
CMTM1	AC026471.1	0.437680635	1.94E-14	postive
ACVR2B	AC026471.1	0.479866325	2.04E-17	postive
INSR	AC026471.1	0.422639788	1.80E-13	postive
MET	AC026471.1	0.41587908	4.72E-13	postive
NR2C2	AC026471.1	0.538068738	2.89E-22	postive
PPARA	AC026471.1	0.403067747	2.77E-12	postive
PRLR	AC026471.1	0.423373742	1.62E-13	postive
SOS2	AC026471.1	0.414404971	5.81E-13	postive
BRAF	AC026471.1	0.453367618	1.69E-15	postive
PRKCA	AC026471.1	0.427138761	9.35E-14	postive
CIITA	AL391988.1	0.435463721	2.72E-14	postive
IL15	AL391988.1	0.403622965	2.57E-12	postive
IRF9	AL391988.1	0.504226602	2.47E-19	postive
JAK2	AL391988.1	0.403138122	2.74E-12	postive
CMTM1	AL391988.1	0.403185621	2.73E-12	postive
SH3BP2	AL391988.1	0.402801525	2.87E-12	postive
RASGRP1	AL391988.1	0.410739031	9.69E-13	postive
LTB4R	AP006621.3	0.493910808	1.67E-18	postive
UCN	AP006621.3	0.471759379	8.21E-17	postive
HLA-G	AL355312.3	0.409508804	1.15E-12	postive
NFYB	AL355312.3	-0.42718159	9.29E-14	negative
SOCS1	AL355312.3	0.484422294	9.17E-18	postive
MAPK3	AL355312.3	0.445943067	5.46E-15	postive
PDF	AL355312.3	0.794859607	7.93E-62	postive
JUND	AL355312.3	0.404152794	2.39E-12	postive
MAP2K2	AL355312.3	0.428275072	7.92E-14	postive
PPP4C	AL355312.3	0.484733193	8.68E-18	postive
HMGB1	AL355312.3	-0.461797901	4.32E-16	negative
TBK1	AL355312.3	-0.424893645	1.30E-13	negative
UNC93B1	AL355312.3	0.466299553	2.05E-16	postive
GRK2	AL355312.3	0.455290217	1.24E-15	postive
HRAS	AL355312.3	0.438373363	1.75E-14	postive
AKT2	AL355312.3	0.401011581	3.65E-12	postive
IGLJ2	AL355312.3	0.417764066	3.61E-13	postive
IGLJ3	AL355312.3	0.416844669	4.12E-13	postive
CKLF	AL355312.3	-0.420429974	2.47E-13	negative
MYDGF	AL355312.3	0.453680381	1.61E-15	postive
CLEC11A	AL355312.3	0.401839754	3.27E-12	postive
AIMP1	AL355312.3	-0.419926177	2.66E-13	negative
TOR2A	AL355312.3	0.421927924	1.99E-13	postive
VEGFB	AL355312.3	0.448907249	3.43E-15	postive
IL17RE	AL355312.3	0.405445043	2.01E-12	postive
NR2F6	AL355312.3	0.668814054	2.07E-37	postive
TNFRSF25	AL355312.3	0.411439573	8.79E-13	postive
TNFRSF4	AL355312.3	0.427376932	9.03E-14	postive
ARAF	AL355312.3	0.435111634	2.86E-14	postive
PAK2	AL355312.3	-0.40564386	1.95E-12	negative
CREB1	AC011374.2	0.568694717	3.22E-25	postive
NFYB	AC011374.2	0.422729809	1.78E-13	postive
RFXAP	AC011374.2	0.60242576	7.54E-29	postive
IFNAR1	AC011374.2	0.48634666	6.52E-18	postive
R3HDML	AC011374.2	0.403525415	2.60E-12	postive
PI15	AC011374.2	0.470317416	1.05E-16	postive
NLRX1	AC011374.2	-0.408843855	1.26E-12	negative
CYLD	AC011374.2	0.481372193	1.57E-17	postive
ITGAV	AC011374.2	0.477529444	3.06E-17	postive
EIF2AK2	AC011374.2	0.41928668	2.91E-13	postive
MAPK8	AC011374.2	0.460921013	4.99E-16	postive
TLR1	AC011374.2	0.425620039	1.17E-13	postive
FGF2	AC011374.2	0.435577047	2.67E-14	postive
LMBR1	AC011374.2	0.420386559	2.49E-13	postive
LIMS1	AC011374.2	0.515476582	2.84E-20	postive
CSK	AC011374.2	-0.40967994	1.12E-12	negative
DDX17	AC011374.2	0.431773294	4.72E-14	postive
SEPTIN7	AC011374.2	0.436269649	2.41E-14	postive
HMGB1	AC011374.2	0.423904624	1.50E-13	postive
TANK	AC011374.2	0.537203127	3.47E-22	postive
PPP3CB	AC011374.2	0.529774806	1.62E-21	postive
NFAT5	AC011374.2	0.521959107	7.89E-21	postive
NRAS	AC011374.2	0.474962649	4.76E-17	postive
PIK3CA	AC011374.2	0.606686986	2.44E-29	postive
PIK3CB	AC011374.2	0.465007733	2.55E-16	postive
GSK3B	AC011374.2	0.526039596	3.47E-21	postive
PLXNC1	AC011374.2	0.452803804	1.85E-15	postive
FGF7	AC011374.2	0.441803444	1.04E-14	postive
HDGFL3	AC011374.2	0.410927351	9.44E-13	postive
IL6ST	AC011374.2	0.551105677	1.74E-23	postive
ACVR2A	AC011374.2	0.595145465	4.98E-28	postive
ANGPTL1	AC011374.2	0.44003688	1.36E-14	postive
BMPR1A	AC011374.2	0.57962561	2.38E-26	postive
BMPR2	AC011374.2	0.606881429	2.32E-29	postive
CALCRL	AC011374.2	0.442637452	9.11E-15	postive
LEPR	AC011374.2	0.520461801	1.06E-20	postive
LIFR	AC011374.2	0.488358057	4.55E-18	postive
NR1D2	AC011374.2	0.486401304	6.46E-18	postive
NR2C1	AC011374.2	0.423427306	1.61E-13	postive
NR3C1	AC011374.2	0.4649349	2.58E-16	postive
PRLR	AC011374.2	0.45648399	1.03E-15	postive
PTGER3	AC011374.2	0.417667068	3.66E-13	postive
RARB	AC011374.2	0.487501717	5.31E-18	postive
RORA	AC011374.2	0.58312428	1.01E-26	postive
TGFBR1	AC011374.2	0.50496056	2.15E-19	postive
SOS1	AC011374.2	0.453953592	1.54E-15	postive
SOS2	AC011374.2	0.471063033	9.24E-17	postive
BRAF	AC011374.2	0.477921617	2.86E-17	postive
PAK2	AC011374.2	0.442019851	1.00E-14	postive
CBLB	AC011374.2	0.520394896	1.08E-20	postive
CALR	ARHGEF2-AS1	-0.41278249	7.29E-13	negative
CREB1	ARHGEF2-AS1	0.643897468	6.00E-34	postive
PSMC3	ARHGEF2-AS1	-0.462565382	3.81E-16	negative
PSMC4	ARHGEF2-AS1	-0.432569795	4.19E-14	negative
PSMD4	ARHGEF2-AS1	-0.437763167	1.92E-14	negative
PSMD8	ARHGEF2-AS1	-0.451820055	2.17E-15	negative
PSMD13	ARHGEF2-AS1	-0.432663883	4.13E-14	negative
RFXANK	ARHGEF2-AS1	-0.419370588	2.88E-13	negative
UBR1	ARHGEF2-AS1	0.552510128	1.28E-23	postive
LEAP2	ARHGEF2-AS1	0.455224615	1.26E-15	postive
ZC3HAV1	ARHGEF2-AS1	0.581838875	1.39E-26	postive
ZC3HAV1L	ARHGEF2-AS1	0.427353776	9.06E-14	postive
ANOS1	ARHGEF2-AS1	0.44180041	1.04E-14	postive
RBP5	ARHGEF2-AS1	0.423052619	1.69E-13	postive
NEDD4	ARHGEF2-AS1	0.42254007	1.82E-13	postive
CYLD	ARHGEF2-AS1	0.582368902	1.22E-26	postive
ITGAV	ARHGEF2-AS1	0.449090414	3.33E-15	postive
EIF2AK2	ARHGEF2-AS1	0.567104348	4.66E-25	postive
MAPK8	ARHGEF2-AS1	0.590828901	1.49E-27	postive
TLR1	ARHGEF2-AS1	0.484119807	9.67E-18	postive
TCF7L2	ARHGEF2-AS1	0.443444505	8.04E-15	postive
LMBR1	ARHGEF2-AS1	0.552120028	1.39E-23	postive
SP1	ARHGEF2-AS1	0.692208145	5.56E-41	postive
LIMS1	ARHGEF2-AS1	0.445981813	5.43E-15	postive
IREB2	ARHGEF2-AS1	0.537621105	3.18E-22	postive
DDX17	ARHGEF2-AS1	0.740348276	1.60E-49	postive
TANK	ARHGEF2-AS1	0.445721739	5.65E-15	postive
PIK3CG	ARHGEF2-AS1	0.451237638	2.38E-15	postive
RNASE2	ARHGEF2-AS1	0.706954512	2.06E-43	postive
PPP3CA	ARHGEF2-AS1	0.461721042	4.38E-16	postive
NFAT5	ARHGEF2-AS1	0.823615992	6.09E-70	postive
NFATC3	ARHGEF2-AS1	0.545619959	5.76E-23	postive
KRAS	ARHGEF2-AS1	0.457607265	8.56E-16	postive
NRAS	ARHGEF2-AS1	0.403357151	2.66E-12	postive
MALT1	ARHGEF2-AS1	0.585780229	5.27E-27	postive
PIK3R1	ARHGEF2-AS1	0.468527028	1.42E-16	postive
PIK3CA	ARHGEF2-AS1	0.621389787	4.37E-31	postive
PIK3CB	ARHGEF2-AS1	0.498541369	7.14E-19	postive
AKT3	ARHGEF2-AS1	0.481423722	1.55E-17	postive
GSK3B	ARHGEF2-AS1	0.608785281	1.39E-29	postive
SEMA5A	ARHGEF2-AS1	0.443564976	7.90E-15	postive
LTB4R2	ARHGEF2-AS1	0.591224846	1.35E-27	postive
PLXNC1	ARHGEF2-AS1	0.533375459	7.71E-22	postive
CDNF	ARHGEF2-AS1	0.421088058	2.25E-13	postive
CMTM4	ARHGEF2-AS1	0.400732359	3.79E-12	postive
GMFB	ARHGEF2-AS1	0.509211778	9.57E-20	postive
IL6ST	ARHGEF2-AS1	0.608576679	1.47E-29	postive
INHBA	ARHGEF2-AS1	0.413067476	7.01E-13	postive
OGN	ARHGEF2-AS1	0.416611505	4.26E-13	postive
RABEP1	ARHGEF2-AS1	0.450355588	2.73E-15	postive
ACVR1C	ARHGEF2-AS1	0.474432441	5.21E-17	postive
ACVR2A	ARHGEF2-AS1	0.615704454	2.12E-30	postive
ACVR2B	ARHGEF2-AS1	0.643790342	6.20E-34	postive
ANGPTL1	ARHGEF2-AS1	0.418591358	3.21E-13	postive
BMPR1A	ARHGEF2-AS1	0.566408632	5.48E-25	postive
BMPR2	ARHGEF2-AS1	0.599440557	1.65E-28	postive
CALCRL	ARHGEF2-AS1	0.432526559	4.22E-14	postive
CRIM1	ARHGEF2-AS1	0.442437646	9.40E-15	postive
IL1RAP	ARHGEF2-AS1	0.461866235	4.28E-16	postive
INSR	ARHGEF2-AS1	0.404683756	2.23E-12	postive
LEPR	ARHGEF2-AS1	0.538971346	2.39E-22	postive
LIFR	ARHGEF2-AS1	0.58753704	3.41E-27	postive
NR1D2	ARHGEF2-AS1	0.526727819	3.02E-21	postive
NR2C1	ARHGEF2-AS1	0.451229823	2.38E-15	postive
NR2C2	ARHGEF2-AS1	0.730032796	1.54E-47	postive
NR3C1	ARHGEF2-AS1	0.436466786	2.34E-14	postive
PPARA	ARHGEF2-AS1	0.530713216	1.34E-21	postive
PRLR	ARHGEF2-AS1	0.500550756	4.91E-19	postive
PTGER3	ARHGEF2-AS1	0.51620415	2.47E-20	postive
RORA	ARHGEF2-AS1	0.64431925	5.28E-34	postive
TGFBR1	ARHGEF2-AS1	0.618957268	8.63E-31	postive
TGFBR3	ARHGEF2-AS1	0.416170924	4.53E-13	postive
PTPN11	ARHGEF2-AS1	0.43398525	3.39E-14	postive
SH3BP2	ARHGEF2-AS1	0.477469967	3.09E-17	postive
SOS1	ARHGEF2-AS1	0.700430433	2.56E-42	postive
SOS2	ARHGEF2-AS1	0.651594777	5.54E-35	postive
BRAF	ARHGEF2-AS1	0.7063017	2.66E-43	postive
PRKCA	ARHGEF2-AS1	0.501926379	3.80E-19	postive
TEC	ARHGEF2-AS1	0.438883108	1.62E-14	postive
PAK2	ARHGEF2-AS1	0.470067804	1.09E-16	postive
CBL	ARHGEF2-AS1	0.740055762	1.83E-49	postive
CBLB	ARHGEF2-AS1	0.617639971	1.24E-30	postive
RASGRP1	ARHGEF2-AS1	0.539499894	2.14E-22	postive
PDK1	ARHGEF2-AS1	0.550838169	1.85E-23	postive
TRAJ12	ARHGEF2-AS1	0.420773488	2.35E-13	postive
TRAJ49	ARHGEF2-AS1	0.488621086	4.35E-18	postive
CREB1	AL031716.1	0.560956019	1.92E-24	postive
PSMC3	AL031716.1	-0.412612385	7.47E-13	negative
PSMC4	AL031716.1	-0.434262761	3.25E-14	negative
PSMD2	AL031716.1	-0.43655599	2.30E-14	negative
PSMD4	AL031716.1	-0.438944917	1.60E-14	negative
PSMD8	AL031716.1	-0.431076696	5.23E-14	negative
RFXANK	AL031716.1	-0.405482149	2.00E-12	negative
UBR1	AL031716.1	0.441436855	1.10E-14	postive
ZC3HAV1	AL031716.1	0.486629626	6.20E-18	postive
RBP5	AL031716.1	0.438992176	1.59E-14	postive
IL15	AL031716.1	0.440915366	1.19E-14	postive
CYLD	AL031716.1	0.464368656	2.83E-16	postive
EIF2AK2	AL031716.1	0.575409413	6.58E-26	postive
MAPK8	AL031716.1	0.524162971	5.07E-21	postive
TCF7L2	AL031716.1	0.564104008	9.33E-25	postive
SP1	AL031716.1	0.505020788	2.12E-19	postive
IREB2	AL031716.1	0.450069827	2.86E-15	postive
RELA	AL031716.1	-0.40280356	2.87E-12	negative
DDX17	AL031716.1	0.623181817	2.64E-31	postive
NFAT5	AL031716.1	0.684412136	9.39E-40	postive
NFATC3	AL031716.1	0.536031371	4.43E-22	postive
MALT1	AL031716.1	0.437072658	2.13E-14	postive
PIK3CA	AL031716.1	0.553203222	1.10E-23	postive
GSK3B	AL031716.1	0.598306054	2.21E-28	postive
LTB4R2	AL031716.1	0.478664606	2.51E-17	postive
PLXNC1	AL031716.1	0.447062721	4.58E-15	postive
IL6ST	AL031716.1	0.495433003	1.26E-18	postive
INHBA	AL031716.1	0.400956089	3.68E-12	postive
ACVR2A	AL031716.1	0.521142041	9.29E-21	postive
ACVR2B	AL031716.1	0.554401259	8.39E-24	postive
BMPR1A	AL031716.1	0.407497144	1.52E-12	postive
BMPR2	AL031716.1	0.566676633	5.15E-25	postive
IL1RAP	AL031716.1	0.414309692	5.89E-13	postive
NR1D2	AL031716.1	0.4288411	7.28E-14	postive
NR1H2	AL031716.1	-0.418163223	3.42E-13	negative
NR2C2	AL031716.1	0.541642005	1.35E-22	postive
PRLR	AL031716.1	0.420302438	2.52E-13	postive
RORA	AL031716.1	0.593820896	6.99E-28	postive
TGFBR1	AL031716.1	0.447404157	4.35E-15	postive
SOS1	AL031716.1	0.702084174	1.36E-42	postive
SOS2	AL031716.1	0.459904213	5.90E-16	postive
BRAF	AL031716.1	0.63726865	4.42E-33	postive
PAK2	AL031716.1	0.436752907	2.24E-14	postive
CBL	AL031716.1	0.615748763	2.10E-30	postive
CBLB	AL031716.1	0.589456966	2.11E-27	postive
CDK4	AL031716.1	-0.400065179	4.15E-12	negative
RASGRP1	AL031716.1	0.492007933	2.36E-18	postive
PDK1	AL031716.1	0.506073517	1.74E-19	postive
TRAJ12	AL031716.1	0.627594446	7.49E-32	postive
KRAS	AL161431.1	0.460044378	5.76E-16	postive
LEAP2	LINC01089	0.426773604	9.87E-14	postive
LMBR1L	LINC01089	0.413141743	6.93E-13	postive
PLXNB1	LINC01089	0.422628228	1.80E-13	postive
TNFRSF25	LINC01089	0.479675167	2.11E-17	postive
CREB1	HIF1A-AS3	0.82416023	4.14E-70	postive
PSMC3	HIF1A-AS3	-0.432492155	4.24E-14	negative
PSMD4	HIF1A-AS3	-0.453246477	1.73E-15	negative
RFXAP	HIF1A-AS3	0.461976435	4.20E-16	postive
THBS1	HIF1A-AS3	0.411307618	8.95E-13	postive
RFXANK	HIF1A-AS3	-0.4342969	3.24E-14	negative
UBXN1	HIF1A-AS3	-0.476534262	3.63E-17	negative
UBR1	HIF1A-AS3	0.667904407	2.81E-37	postive
LEAP2	HIF1A-AS3	0.523424164	5.88E-21	postive
ZC3HAV1	HIF1A-AS3	0.706009179	2.98E-43	postive
ZC3HAV1L	HIF1A-AS3	0.490797179	2.94E-18	postive
IFNAR1	HIF1A-AS3	0.439824771	1.40E-14	postive
ANOS1	HIF1A-AS3	0.601526588	9.55E-29	postive
TLR2	HIF1A-AS3	0.483775486	1.03E-17	postive
RBP5	HIF1A-AS3	0.570527345	2.09E-25	postive
PI15	HIF1A-AS3	0.546451103	4.81E-23	postive
MAPK1	HIF1A-AS3	0.492550297	2.14E-18	postive
CYBB	HIF1A-AS3	0.485474042	7.61E-18	postive
NEDD4	HIF1A-AS3	0.45949733	6.30E-16	postive
IL15	HIF1A-AS3	0.612363053	5.30E-30	postive
CYLD	HIF1A-AS3	0.752494143	5.53E-52	postive
ITGAV	HIF1A-AS3	0.694161675	2.70E-41	postive
EIF2AK2	HIF1A-AS3	0.759496424	1.81E-53	postive
NOD1	HIF1A-AS3	0.449651745	3.05E-15	postive
MAPK8	HIF1A-AS3	0.73694305	7.41E-49	postive
PDGFRA	HIF1A-AS3	0.496278435	1.08E-18	postive
WNT5A	HIF1A-AS3	0.509343924	9.33E-20	postive
AHNAK	HIF1A-AS3	0.472992893	6.66E-17	postive
TLR1	HIF1A-AS3	0.704729548	4.90E-43	postive
FGF2	HIF1A-AS3	0.515601974	2.77E-20	postive
TCF7L2	HIF1A-AS3	0.502635034	3.33E-19	postive
NFKBIZ	HIF1A-AS3	0.417144376	3.95E-13	postive
LMBR1	HIF1A-AS3	0.56953181	2.65E-25	postive
SP1	HIF1A-AS3	0.667725567	2.98E-37	postive
DAXX	HIF1A-AS3	-0.445189714	6.14E-15	negative
LIMS1	HIF1A-AS3	0.658995192	5.25E-36	postive
IREB2	HIF1A-AS3	0.677125737	1.22E-38	postive
RELA	HIF1A-AS3	-0.445038667	6.28E-15	negative
IL7R	HIF1A-AS3	0.43589978	2.54E-14	postive
DDX17	HIF1A-AS3	0.799108057	6.09E-63	postive
MAP2K2	HIF1A-AS3	-0.401596811	3.38E-12	negative
TANK	HIF1A-AS3	0.617889721	1.16E-30	postive
PIK3CG	HIF1A-AS3	0.659472465	4.50E-36	postive
TNFSF4	HIF1A-AS3	0.469867517	1.13E-16	postive
JAK2	HIF1A-AS3	0.545065811	6.50E-23	postive
OLR1	HIF1A-AS3	0.477575784	3.03E-17	postive
RNASE2	HIF1A-AS3	0.526104823	3.43E-21	postive
PPP3CA	HIF1A-AS3	0.573140509	1.13E-25	postive
PPP3CB	HIF1A-AS3	0.542754068	1.07E-22	postive
NFAT5	HIF1A-AS3	0.887036288	1.25E-94	postive
NFATC3	HIF1A-AS3	0.672413897	6.14E-38	postive
KRAS	HIF1A-AS3	0.506494325	1.61E-19	postive
NRAS	HIF1A-AS3	0.448930359	3.42E-15	postive
MALT1	HIF1A-AS3	0.712305727	2.48E-44	postive
CHUK	HIF1A-AS3	0.459754897	6.04E-16	postive
PIK3R1	HIF1A-AS3	0.447698856	4.15E-15	postive
PIK3CA	HIF1A-AS3	0.795805384	4.50E-62	postive
PIK3CB	HIF1A-AS3	0.553139283	1.11E-23	postive
AKT3	HIF1A-AS3	0.652590486	4.05E-35	postive
GSK3B	HIF1A-AS3	0.706976263	2.04E-43	postive
RASGRP3	HIF1A-AS3	0.529354553	1.77E-21	postive
LTB4R2	HIF1A-AS3	0.53676253	3.80E-22	postive
PLXNC1	HIF1A-AS3	0.773895851	1.09E-56	postive
CMTM1	HIF1A-AS3	0.486039915	6.89E-18	postive
FGF7	HIF1A-AS3	0.60169444	9.14E-29	postive
GMFB	HIF1A-AS3	0.480996193	1.67E-17	postive
GREM1	HIF1A-AS3	0.503977036	2.59E-19	postive
HDGFL3	HIF1A-AS3	0.43890975	1.61E-14	postive
IL6ST	HIF1A-AS3	0.803506958	3.99E-64	postive
IL7	HIF1A-AS3	0.404357828	2.33E-12	postive
INHBA	HIF1A-AS3	0.621252661	4.54E-31	postive
INSL3	HIF1A-AS3	0.497331453	8.92E-19	postive
OGN	HIF1A-AS3	0.511622321	6.02E-20	postive
RABEP1	HIF1A-AS3	0.58528527	5.96E-27	postive
TNFSF13B	HIF1A-AS3	0.451016536	2.46E-15	postive
TNFSF15	HIF1A-AS3	0.420432493	2.47E-13	postive
ACVR1C	HIF1A-AS3	0.415076988	5.28E-13	postive
ACVR2A	HIF1A-AS3	0.753502074	3.41E-52	postive
ACVR2B	HIF1A-AS3	0.69598634	1.37E-41	postive
ANGPTL1	HIF1A-AS3	0.579538749	2.43E-26	postive
BMPR1A	HIF1A-AS3	0.698787899	4.77E-42	postive
BMPR2	HIF1A-AS3	0.823575855	6.27E-70	postive
CALCRL	HIF1A-AS3	0.546578319	4.68E-23	postive
CRIM1	HIF1A-AS3	0.483375555	1.10E-17	postive
CRLF3	HIF1A-AS3	0.468798631	1.35E-16	postive
IGF1R	HIF1A-AS3	0.481515523	1.53E-17	postive
IL1R1	HIF1A-AS3	0.411434369	8.80E-13	postive
IL1RAP	HIF1A-AS3	0.701381458	1.78E-42	postive
INSR	HIF1A-AS3	0.514403524	3.51E-20	postive
LEPR	HIF1A-AS3	0.61139069	6.90E-30	postive
LIFR	HIF1A-AS3	0.659907503	3.90E-36	postive
NR1D2	HIF1A-AS3	0.596544279	3.48E-28	postive
NR2C1	HIF1A-AS3	0.472926358	6.73E-17	postive
NR2C2	HIF1A-AS3	0.817800454	3.47E-68	postive
NR3C1	HIF1A-AS3	0.687070176	3.62E-40	postive
NR4A3	HIF1A-AS3	0.451071355	2.44E-15	postive
NRP1	HIF1A-AS3	0.486145104	6.76E-18	postive
OSMR	HIF1A-AS3	0.445008413	6.31E-15	postive
PPARA	HIF1A-AS3	0.503439931	2.86E-19	postive
PRLR	HIF1A-AS3	0.622144948	3.53E-31	postive
PTGER3	HIF1A-AS3	0.619329312	7.78E-31	postive
RARB	HIF1A-AS3	0.511400442	6.28E-20	postive
RORA	HIF1A-AS3	0.904716296	2.79E-104	postive
TGFBR1	HIF1A-AS3	0.749924797	1.88E-51	postive
PTPN11	HIF1A-AS3	0.422533617	1.83E-13	postive
LCP2	HIF1A-AS3	0.494851806	1.41E-18	postive
SH3BP2	HIF1A-AS3	0.481796167	1.46E-17	postive
SOS1	HIF1A-AS3	0.815139832	2.10E-67	postive
SOS2	HIF1A-AS3	0.675028973	2.51E-38	postive
BRAF	HIF1A-AS3	0.845509294	3.51E-77	postive
PRKCA	HIF1A-AS3	0.490190679	3.28E-18	postive
PTPRC	HIF1A-AS3	0.504184156	2.49E-19	postive
TEC	HIF1A-AS3	0.525436327	3.92E-21	postive
PAK2	HIF1A-AS3	0.53471444	5.84E-22	postive
ICOS	HIF1A-AS3	0.495865662	1.17E-18	postive
CBL	HIF1A-AS3	0.782866026	8.11E-59	postive
CBLB	HIF1A-AS3	0.827010462	5.37E-71	postive
RASGRP1	HIF1A-AS3	0.834435957	2.19E-73	postive
PDK1	HIF1A-AS3	0.713337017	1.64E-44	postive
TRAJ12	HIF1A-AS3	0.657442887	8.65E-36	postive
TRAJ49	HIF1A-AS3	0.580010321	2.17E-26	postive
CREB1	LINC00654	0.631704926	2.28E-32	postive
NFYA	LINC00654	0.420402029	2.48E-13	postive
UBR1	LINC00654	0.440728384	1.22E-14	postive
ZC3HAV1	LINC00654	0.43461154	3.09E-14	postive
MAVS	LINC00654	0.486267239	6.61E-18	postive
ZC3HAV1L	LINC00654	0.445511941	5.84E-15	postive
R3HDML	LINC00654	0.448996365	3.38E-15	postive
PI15	LINC00654	0.431972959	4.58E-14	postive
NEDD4	LINC00654	0.526605352	3.10E-21	postive
CYLD	LINC00654	0.48455174	8.96E-18	postive
MAPK14	LINC00654	0.4044304	2.30E-12	postive
ITGAV	LINC00654	0.463102266	3.49E-16	postive
EIF2AK2	LINC00654	0.483614939	1.06E-17	postive
NOD1	LINC00654	0.453814352	1.58E-15	postive
MAPK8	LINC00654	0.440554523	1.25E-14	postive
PDGFRA	LINC00654	0.40322983	2.71E-12	postive
TLR1	LINC00654	0.401248234	3.54E-12	postive
LMBR1	LINC00654	0.500372411	5.08E-19	postive
LIMS1	LINC00654	0.437341375	2.05E-14	postive
IREB2	LINC00654	0.463441087	3.30E-16	postive
DDX17	LINC00654	0.537137359	3.52E-22	postive
LANCL1	LINC00654	0.48926102	3.87E-18	postive
ABCC4	LINC00654	0.470263294	1.06E-16	postive
TANK	LINC00654	0.430301101	5.87E-14	postive
RNASE2	LINC00654	0.563016603	1.20E-24	postive
VAV3	LINC00654	0.400146333	4.10E-12	postive
NFAT5	LINC00654	0.655873122	1.43E-35	postive
NFATC3	LINC00654	0.489257887	3.88E-18	postive
NRAS	LINC00654	0.521974105	7.87E-21	postive
MALT1	LINC00654	0.449833899	2.97E-15	postive
PIK3R1	LINC00654	0.415532889	4.96E-13	postive
PIK3CA	LINC00654	0.6212633	4.53E-31	postive
PIK3CB	LINC00654	0.466428953	2.01E-16	postive
GSK3B	LINC00654	0.525953672	3.53E-21	postive
SEMA5A	LINC00654	0.590791155	1.51E-27	postive
PLXNC1	LINC00654	0.451590868	2.25E-15	postive
CDNF	LINC00654	0.474160211	5.46E-17	postive
EREG	LINC00654	0.462028228	4.16E-16	postive
IL6ST	LINC00654	0.520274609	1.10E-20	postive
IL7	LINC00654	0.421831225	2.02E-13	postive
ACVR2A	LINC00654	0.603005411	6.48E-29	postive
ACVR2B	LINC00654	0.674723745	2.79E-38	postive
ANGPTL1	LINC00654	0.402757468	2.89E-12	postive
BMPR1A	LINC00654	0.58722218	3.68E-27	postive
BMPR2	LINC00654	0.575044593	7.18E-26	postive
CALCRL	LINC00654	0.517920091	1.76E-20	postive
CRIM1	LINC00654	0.461043358	4.89E-16	postive
IGF1R	LINC00654	0.418145257	3.42E-13	postive
LEPR	LINC00654	0.61083997	8.01E-30	postive
LIFR	LINC00654	0.606078427	2.87E-29	postive
MET	LINC00654	0.490695441	2.99E-18	postive
NR1D2	LINC00654	0.561805496	1.58E-24	postive
NR2C2	LINC00654	0.566707741	5.11E-25	postive
NR3C1	LINC00654	0.402597082	2.95E-12	postive
NR6A1	LINC00654	0.457991904	8.05E-16	postive
PPARA	LINC00654	0.403637693	2.56E-12	postive
PRLR	LINC00654	0.575723901	6.10E-26	postive
PTGER3	LINC00654	0.426340608	1.05E-13	postive
RARB	LINC00654	0.44984079	2.96E-15	postive
RORA	LINC00654	0.512218849	5.36E-20	postive
TGFBR1	LINC00654	0.550184663	2.13E-23	postive
TGFBR3	LINC00654	0.45607761	1.10E-15	postive
SOS1	LINC00654	0.555750197	6.21E-24	postive
SOS2	LINC00654	0.501538194	4.09E-19	postive
BRAF	LINC00654	0.570728123	2.00E-25	postive
CBL	LINC00654	0.483940872	9.99E-18	postive
CBLB	LINC00654	0.441267629	1.12E-14	postive
CREB1	AC002550.2	0.641915675	1.10E-33	postive
NFYB	AC002550.2	0.421349221	2.17E-13	postive
PSMD8	AC002550.2	-0.421659536	2.07E-13	negative
UBR1	AC002550.2	0.525325245	4.01E-21	postive
LEAP2	AC002550.2	0.40482599	2.18E-12	postive
ZC3HAV1	AC002550.2	0.524439966	4.80E-21	postive
ANOS1	AC002550.2	0.523678163	5.59E-21	postive
IL15	AC002550.2	0.419814502	2.70E-13	postive
CYLD	AC002550.2	0.55077965	1.87E-23	postive
ITGAV	AC002550.2	0.473241836	6.38E-17	postive
EIF2AK2	AC002550.2	0.583635122	8.95E-27	postive
MAPK8	AC002550.2	0.556520713	5.23E-24	postive
TLR1	AC002550.2	0.430962924	5.32E-14	postive
FGF2	AC002550.2	0.417157745	3.94E-13	postive
LMBR1	AC002550.2	0.479666641	2.11E-17	postive
SP1	AC002550.2	0.564673535	8.18E-25	postive
LIMS1	AC002550.2	0.531962853	1.03E-21	postive
IREB2	AC002550.2	0.576529788	5.03E-26	postive
DDX17	AC002550.2	0.633157708	1.49E-32	postive
TANK	AC002550.2	0.450254178	2.78E-15	postive
RNASE2	AC002550.2	0.486017768	6.91E-18	postive
PPP3CA	AC002550.2	0.494050862	1.63E-18	postive
PPP3CB	AC002550.2	0.506381794	1.64E-19	postive
NFAT5	AC002550.2	0.684008956	1.08E-39	postive
NFATC3	AC002550.2	0.455858699	1.14E-15	postive
KRAS	AC002550.2	0.442457666	9.37E-15	postive
MALT1	AC002550.2	0.596524442	3.50E-28	postive
PIK3CA	AC002550.2	0.615828473	2.05E-30	postive
PIK3CB	AC002550.2	0.444385106	6.95E-15	postive
AKT3	AC002550.2	0.497919686	8.01E-19	postive
GSK3B	AC002550.2	0.59815013	2.30E-28	postive
PLXNC1	AC002550.2	0.489054381	4.02E-18	postive
GMFB	AC002550.2	0.447851705	4.05E-15	postive
IL6ST	AC002550.2	0.602100692	8.22E-29	postive
INHBA	AC002550.2	0.434053287	3.36E-14	postive
RABEP1	AC002550.2	0.41938385	2.87E-13	postive
ACVR2A	AC002550.2	0.635553218	7.36E-33	postive
ACVR2B	AC002550.2	0.618421609	1.00E-30	postive
BMPR1A	AC002550.2	0.5803401	2.00E-26	postive
BMPR2	AC002550.2	0.652502145	4.16E-35	postive
IL1RAP	AC002550.2	0.44597412	5.43E-15	postive
LEPR	AC002550.2	0.469701604	1.16E-16	postive
LIFR	AC002550.2	0.495352745	1.28E-18	postive
NR1D2	AC002550.2	0.498101576	7.74E-19	postive
NR1H2	AC002550.2	-0.418562425	3.23E-13	negative
NR2C1	AC002550.2	0.447165986	4.51E-15	postive
NR2C2	AC002550.2	0.561750711	1.60E-24	postive
NR3C1	AC002550.2	0.454708908	1.37E-15	postive
PRLR	AC002550.2	0.482806172	1.22E-17	postive
PTGER3	AC002550.2	0.521351722	8.91E-21	postive
RORA	AC002550.2	0.634891198	8.95E-33	postive
TGFBR1	AC002550.2	0.609933085	1.02E-29	postive
PTPN11	AC002550.2	0.447493064	4.29E-15	postive
SOS1	AC002550.2	0.630831809	2.94E-32	postive
SOS2	AC002550.2	0.534905347	5.61E-22	postive
BRAF	AC002550.2	0.645823501	3.33E-34	postive
PAK2	AC002550.2	0.485858304	7.11E-18	postive
CBL	AC002550.2	0.588920243	2.41E-27	postive
CBLB	AC002550.2	0.590785935	1.51E-27	postive
RASGRP1	AC002550.2	0.538934738	2.41E-22	postive
PDK1	AC002550.2	0.472161754	7.67E-17	postive
CALR	AL160006.1	-0.411561734	8.64E-13	negative
PSMB8	AL160006.1	-0.406701156	1.69E-12	negative
PSMC3	AL160006.1	-0.452903639	1.82E-15	negative
PSMC4	AL160006.1	-0.468830486	1.35E-16	negative
PSMD8	AL160006.1	-0.582904043	1.07E-26	negative
RFXANK	AL160006.1	-0.449029283	3.37E-15	negative
ECPAS	AL160006.1	0.504020049	2.57E-19	postive
UBR1	AL160006.1	0.420756226	2.36E-13	postive
TMSB10	AL160006.1	-0.461352029	4.65E-16	negative
ZC3HAV1	AL160006.1	0.580951001	1.73E-26	postive
RBP5	AL160006.1	0.424869808	1.30E-13	postive
EIF2AK2	AL160006.1	0.451765213	2.18E-15	postive
PRDX2	AL160006.1	-0.502888101	3.17E-19	negative
SP1	AL160006.1	0.545638981	5.74E-23	postive
DDX17	AL160006.1	0.605727644	3.15E-29	postive
PPP4C	AL160006.1	-0.496500191	1.04E-18	negative
NFAT5	AL160006.1	0.468880982	1.33E-16	postive
NFATC3	AL160006.1	0.463419512	3.31E-16	postive
IKBKB	AL160006.1	0.415238345	5.17E-13	postive
GSK3B	AL160006.1	0.410154855	1.05E-12	postive
LTB4R2	AL160006.1	0.53085063	1.30E-21	postive
MYDGF	AL160006.1	-0.496577321	1.03E-18	negative
CMTM1	AL160006.1	0.420310777	2.51E-13	postive
CMTM4	AL160006.1	0.52133089	8.95E-21	postive
NENF	AL160006.1	-0.42596412	1.11E-13	negative
ACVR2B	AL160006.1	0.534855908	5.67E-22	postive
IGF1R	AL160006.1	0.432490172	4.24E-14	postive
IL11RA	AL160006.1	0.426964248	9.59E-14	postive
NR2C2	AL160006.1	0.626262894	1.10E-31	postive
NR6A1	AL160006.1	0.497704803	8.33E-19	postive
PPARA	AL160006.1	0.556266893	5.53E-24	postive
TGFBR3	AL160006.1	0.453627862	1.62E-15	postive
PTPN11	AL160006.1	0.437935983	1.87E-14	postive
SH3BP2	AL160006.1	0.594404719	6.02E-28	postive
SOS1	AL160006.1	0.509470443	9.10E-20	postive
BRAF	AL160006.1	0.4618268	4.30E-16	postive
PRKCA	AL160006.1	0.47236719	7.41E-17	postive
CBL	AL160006.1	0.596067671	3.93E-28	postive
CREB1	AC103591.3	0.787267085	6.72E-60	postive
NFYB	AC103591.3	0.41835162	3.33E-13	postive
RFXAP	AC103591.3	0.480186804	1.93E-17	postive
UBXN1	AC103591.3	-0.417697772	3.65E-13	negative
UBR1	AC103591.3	0.511060673	6.70E-20	postive
LEAP2	AC103591.3	0.444761954	6.56E-15	postive
ZC3HAV1	AC103591.3	0.503628956	2.76E-19	postive
ZC3HAV1L	AC103591.3	0.478496053	2.59E-17	postive
IFNAR1	AC103591.3	0.436690917	2.26E-14	postive
ANOS1	AC103591.3	0.527905251	2.38E-21	postive
PI15	AC103591.3	0.504160579	2.50E-19	postive
NEDD4	AC103591.3	0.548226387	3.27E-23	postive
CYLD	AC103591.3	0.655876576	1.43E-35	postive
ITGAV	AC103591.3	0.647416566	2.04E-34	postive
EIF2AK2	AC103591.3	0.609168978	1.26E-29	postive
MAPK8	AC103591.3	0.685122581	7.28E-40	postive
PDGFRA	AC103591.3	0.481401184	1.56E-17	postive
WNT5A	AC103591.3	0.438687735	1.67E-14	postive
TLR1	AC103591.3	0.571141601	1.81E-25	postive
FGF2	AC103591.3	0.509867213	8.44E-20	postive
LMBR1	AC103591.3	0.6635483	1.19E-36	postive
SP1	AC103591.3	0.456081984	1.10E-15	postive
LIMS1	AC103591.3	0.646562089	2.65E-34	postive
IREB2	AC103591.3	0.615699805	2.13E-30	postive
RELA	AC103591.3	-0.488313177	4.59E-18	negative
DDX17	AC103591.3	0.629560496	4.25E-32	postive
LANCL1	AC103591.3	0.487301877	5.50E-18	postive
ABCC4	AC103591.3	0.479625392	2.13E-17	postive
TANK	AC103591.3	0.633141018	1.50E-32	postive
PIK3CG	AC103591.3	0.519594033	1.26E-20	postive
TBK1	AC103591.3	0.419373971	2.87E-13	postive
TNFSF4	AC103591.3	0.462800153	3.67E-16	postive
RNASE2	AC103591.3	0.553363614	1.06E-23	postive
PPP3CA	AC103591.3	0.471325196	8.84E-17	postive
PPP3CB	AC103591.3	0.561877438	1.55E-24	postive
NFAT5	AC103591.3	0.795120642	6.78E-62	postive
NFATC3	AC103591.3	0.43167812	4.79E-14	postive
KRAS	AC103591.3	0.473292185	6.33E-17	postive
NRAS	AC103591.3	0.591457004	1.27E-27	postive
MALT1	AC103591.3	0.637244104	4.46E-33	postive
CHUK	AC103591.3	0.425410308	1.20E-13	postive
PIK3R1	AC103591.3	0.404415832	2.31E-12	postive
PIK3CA	AC103591.3	0.730541144	1.24E-47	postive
PIK3CB	AC103591.3	0.494225012	1.58E-18	postive
AKT3	AC103591.3	0.518724247	1.50E-20	postive
GSK3B	AC103591.3	0.601553299	9.48E-29	postive
SEMA3C	AC103591.3	0.407345448	1.55E-12	postive
SEMA5A	AC103591.3	0.43896301	1.60E-14	postive
EDNRA	AC103591.3	0.429341709	6.77E-14	postive
EDNRB	AC103591.3	0.42825734	7.94E-14	postive
PLXNC1	AC103591.3	0.606143805	2.82E-29	postive
EREG	AC103591.3	0.532251509	9.74E-22	postive
FGF7	AC103591.3	0.507700085	1.28E-19	postive
GMFB	AC103591.3	0.527555284	2.55E-21	postive
IL6ST	AC103591.3	0.777442896	1.61E-57	postive
IL7	AC103591.3	0.482636889	1.26E-17	postive
INHBA	AC103591.3	0.469653158	1.17E-16	postive
NAMPT	AC103591.3	0.453348079	1.70E-15	postive
OGN	AC103591.3	0.504118104	2.52E-19	postive
ACVR1C	AC103591.3	0.419377637	2.87E-13	postive
ACVR2A	AC103591.3	0.740104676	1.79E-49	postive
ACVR2B	AC103591.3	0.622144801	3.53E-31	postive
ANGPTL1	AC103591.3	0.472930972	6.73E-17	postive
BMPR1A	AC103591.3	0.6827793	1.68E-39	postive
BMPR2	AC103591.3	0.784449592	3.33E-59	postive
CALCRL	AC103591.3	0.543554261	8.99E-23	postive
CRLF3	AC103591.3	0.454746528	1.36E-15	postive
IL1RAP	AC103591.3	0.518965221	1.43E-20	postive
LEPR	AC103591.3	0.57519674	6.92E-26	postive
LIFR	AC103591.3	0.700437037	2.55E-42	postive
NR1D2	AC103591.3	0.652390025	4.31E-35	postive
NR2C1	AC103591.3	0.515087646	3.07E-20	postive
NR2C2	AC103591.3	0.609268367	1.22E-29	postive
NR3C1	AC103591.3	0.555337542	6.81E-24	postive
PRLR	AC103591.3	0.695585489	1.59E-41	postive
PTGER3	AC103591.3	0.603426485	5.80E-29	postive
RARB	AC103591.3	0.518039312	1.72E-20	postive
RORA	AC103591.3	0.794851501	7.97E-62	postive
TGFBR1	AC103591.3	0.725516907	1.07E-46	postive
SOS1	AC103591.3	0.625564318	1.34E-31	postive
SOS2	AC103591.3	0.560675702	2.04E-24	postive
BRAF	AC103591.3	0.764666341	1.34E-54	postive
TEC	AC103591.3	0.477041505	3.33E-17	postive
PAK2	AC103591.3	0.421927791	1.99E-13	postive
ICOS	AC103591.3	0.429592436	6.52E-14	postive
CBL	AC103591.3	0.547065258	4.21E-23	postive
CBLB	AC103591.3	0.635407475	7.68E-33	postive
RASGRP1	AC103591.3	0.587445131	3.48E-27	postive
PDK1	AC103591.3	0.537804788	3.05E-22	postive
TRAJ49	AC103591.3	0.439963307	1.37E-14	postive
R3HDML	AC092171.5	0.410517623	9.99E-13	postive
NOD1	AC092171.5	0.43680856	2.22E-14	postive
VEGFA	AL035587.1	0.41040836	1.01E-12	postive
INSL3	AL035587.1	0.427910143	8.35E-14	postive
NR6A1	AL035587.1	0.401344998	3.49E-12	postive
CTSE	AL158206.1	0.526535599	3.14E-21	postive
TNFSF15	AL158206.1	0.458626222	7.26E-16	postive
LGR4	AL158206.1	0.403828454	2.50E-12	postive
PGRMC2	AL158206.1	0.402234184	3.10E-12	postive
CREB1	AC016292.1	0.533962353	6.83E-22	postive
PSMD4	AC016292.1	-0.400576835	3.87E-12	negative
UBXN1	AC016292.1	-0.42086216	2.32E-13	negative
UBR1	AC016292.1	0.489563335	3.67E-18	postive
LEAP2	AC016292.1	0.46852794	1.42E-16	postive
ZC3HAV1	AC016292.1	0.591052424	1.41E-27	postive
TLR2	AC016292.1	0.410422915	1.01E-12	postive
RBP5	AC016292.1	0.63738716	4.27E-33	postive
DUOX1	AC016292.1	0.418476856	3.27E-13	postive
IL15	AC016292.1	0.574182118	8.82E-26	postive
MUC4	AC016292.1	0.446620139	4.91E-15	postive
CYLD	AC016292.1	0.520021192	1.16E-20	postive
ITGAV	AC016292.1	0.455257778	1.25E-15	postive
EIF2AK2	AC016292.1	0.587136757	3.76E-27	postive
NOD1	AC016292.1	0.40706562	1.61E-12	postive
MAPK8	AC016292.1	0.50671865	1.54E-19	postive
AHNAK	AC016292.1	0.417535879	3.73E-13	postive
TLR1	AC016292.1	0.513460387	4.21E-20	postive
TCF7L2	AC016292.1	0.583904971	8.37E-27	postive
NFKBIZ	AC016292.1	0.453653288	1.62E-15	postive
SP1	AC016292.1	0.531658428	1.10E-21	postive
IREB2	AC016292.1	0.457465071	8.76E-16	postive
DDX17	AC016292.1	0.607555332	1.94E-29	postive
IRF9	AC016292.1	0.460674493	5.20E-16	postive
TANK	AC016292.1	0.424257266	1.42E-13	postive
PIK3CG	AC016292.1	0.499881205	5.57E-19	postive
JAK2	AC016292.1	0.445276882	6.06E-15	postive
PPP3CA	AC016292.1	0.403971892	2.45E-12	postive
NFAT5	AC016292.1	0.636513492	5.54E-33	postive
NFATC3	AC016292.1	0.619247821	7.95E-31	postive
MALT1	AC016292.1	0.435872982	2.55E-14	postive
PIK3CA	AC016292.1	0.536812157	3.76E-22	postive
AKT3	AC016292.1	0.412987347	7.08E-13	postive
GSK3B	AC016292.1	0.527508268	2.58E-21	postive
RASGRP3	AC016292.1	0.430948517	5.33E-14	postive
LTB4R2	AC016292.1	0.54008536	1.89E-22	postive
PLXNC1	AC016292.1	0.594362353	6.09E-28	postive
CMTM1	AC016292.1	0.528046843	2.31E-21	postive
FGF7	AC016292.1	0.425803795	1.14E-13	postive
IL6ST	AC016292.1	0.49723658	9.08E-19	postive
INHBA	AC016292.1	0.462778509	3.68E-16	postive
INSL3	AC016292.1	0.456619839	1.00E-15	postive
RABEP1	AC016292.1	0.481678154	1.49E-17	postive
ACVR2A	AC016292.1	0.444904688	6.42E-15	postive
ACVR2B	AC016292.1	0.4480319	3.94E-15	postive
ANGPTL1	AC016292.1	0.425254183	1.23E-13	postive
BMPR1A	AC016292.1	0.43247197	4.25E-14	postive
BMPR2	AC016292.1	0.522087874	7.69E-21	postive
IL1RAP	AC016292.1	0.514955466	3.15E-20	postive
INSR	AC016292.1	0.438012177	1.85E-14	postive
NR2C2	AC016292.1	0.664029287	1.02E-36	postive
NR3C1	AC016292.1	0.499628059	5.83E-19	postive
NR4A3	AC016292.1	0.458324603	7.62E-16	postive
PPARA	AC016292.1	0.400264138	4.04E-12	postive
PRLR	AC016292.1	0.400878859	3.72E-12	postive
RORA	AC016292.1	0.629533996	4.28E-32	postive
TGFBR1	AC016292.1	0.413458451	6.63E-13	postive
LCP2	AC016292.1	0.567059495	4.71E-25	postive
SH3BP2	AC016292.1	0.407581299	1.50E-12	postive
SOS1	AC016292.1	0.669464349	1.66E-37	postive
SOS2	AC016292.1	0.462586197	3.80E-16	postive
BRAF	AC016292.1	0.621293322	4.49E-31	postive
PTPRC	AC016292.1	0.428648042	7.49E-14	postive
PAK2	AC016292.1	0.414143574	6.03E-13	postive
CBL	AC016292.1	0.643966273	5.88E-34	postive
CBLB	AC016292.1	0.638172251	3.38E-33	postive
RASGRP1	AC016292.1	0.674397124	3.12E-38	postive
PDK1	AC016292.1	0.575672369	6.18E-26	postive
TRAJ12	AC016292.1	0.896387988	1.62E-99	postive
TRAJ49	AC016292.1	0.493322964	1.86E-18	postive
CREB1	AC104113.1	0.64298077	7.93E-34	postive
NFYB	AC104113.1	0.50370093	2.72E-19	postive
PSMD2	AC104113.1	-0.423359271	1.62E-13	negative
RFXAP	AC104113.1	0.485338767	7.80E-18	postive
UBR1	AC104113.1	0.410734871	9.69E-13	postive
IFNAR1	AC104113.1	0.486534255	6.31E-18	postive
PI15	AC104113.1	0.518467615	1.58E-20	postive
CYLD	AC104113.1	0.464830054	2.62E-16	postive
ITGAV	AC104113.1	0.479640066	2.12E-17	postive
EIF2AK2	AC104113.1	0.463133791	3.47E-16	postive
MAPK8	AC104113.1	0.503975622	2.59E-19	postive
FGF2	AC104113.1	0.448313195	3.77E-15	postive
LMBR1	AC104113.1	0.5080705	1.19E-19	postive
LIMS1	AC104113.1	0.55684605	4.86E-24	postive
IREB2	AC104113.1	0.513874936	3.89E-20	postive
DDX17	AC104113.1	0.500126201	5.32E-19	postive
SEPTIN7	AC104113.1	0.418782925	3.13E-13	postive
LANCL1	AC104113.1	0.478125043	2.76E-17	postive
TANK	AC104113.1	0.568005138	3.78E-25	postive
PPP3CA	AC104113.1	0.419395637	2.87E-13	postive
PPP3CB	AC104113.1	0.465671824	2.28E-16	postive
PPP3R1	AC104113.1	0.42856131	7.59E-14	postive
NFAT5	AC104113.1	0.566411315	5.48E-25	postive
KRAS	AC104113.1	0.411628598	8.56E-13	postive
NRAS	AC104113.1	0.46434296	2.84E-16	postive
MALT1	AC104113.1	0.478801811	2.45E-17	postive
CHUK	AC104113.1	0.41932084	2.90E-13	postive
PIK3CA	AC104113.1	0.586474021	4.44E-27	postive
PIK3CB	AC104113.1	0.472989866	6.66E-17	postive
GSK3B	AC104113.1	0.573131003	1.13E-25	postive
PLXNC1	AC104113.1	0.415026254	5.32E-13	postive
CDNF	AC104113.1	0.42596622	1.11E-13	postive
FGF7	AC104113.1	0.435371514	2.76E-14	postive
GMFB	AC104113.1	0.430097366	6.05E-14	postive
IL6ST	AC104113.1	0.587713389	3.26E-27	postive
IL7	AC104113.1	0.417271586	3.88E-13	postive
ACVR1C	AC104113.1	0.426240805	1.07E-13	postive
ACVR2A	AC104113.1	0.600750552	1.17E-28	postive
ACVR2B	AC104113.1	0.575198366	6.92E-26	postive
BMPR1A	AC104113.1	0.617431184	1.32E-30	postive
BMPR2	AC104113.1	0.597614881	2.64E-28	postive
CALCRL	AC104113.1	0.432785614	4.06E-14	postive
LEPR	AC104113.1	0.519311592	1.34E-20	postive
LIFR	AC104113.1	0.572195903	1.41E-25	postive
NR1D2	AC104113.1	0.579644466	2.37E-26	postive
NR2C2	AC104113.1	0.447638104	4.19E-15	postive
NR3C1	AC104113.1	0.428400885	7.77E-14	postive
PGRMC2	AC104113.1	0.474520625	5.13E-17	postive
PRLR	AC104113.1	0.577024292	4.47E-26	postive
RARB	AC104113.1	0.440915738	1.19E-14	postive
RORA	AC104113.1	0.560448104	2.15E-24	postive
TGFBR1	AC104113.1	0.525949266	3.54E-21	postive
SOS1	AC104113.1	0.516689924	2.24E-20	postive
SOS2	AC104113.1	0.495806913	1.18E-18	postive
BRAF	AC104113.1	0.573289352	1.09E-25	postive
PAK2	AC104113.1	0.467852644	1.59E-16	postive
CBLB	AC104113.1	0.489265022	3.87E-18	postive
RASGRP1	AC104113.1	0.402215426	3.11E-12	postive
CREB1	AP001318.2	0.478934269	2.40E-17	postive
NFYB	AP001318.2	0.416547775	4.29E-13	postive
PSMD2	AP001318.2	-0.429104489	7.01E-14	negative
PSMD8	AP001318.2	-0.53014766	1.50E-21	negative
RFXANK	AP001318.2	-0.434269701	3.25E-14	negative
UBR1	AP001318.2	0.427421129	8.97E-14	postive
ZC3HAV1	AP001318.2	0.424429061	1.39E-13	postive
ANOS1	AP001318.2	0.425491281	1.19E-13	postive
TRIM5	AP001318.2	0.489038965	4.03E-18	postive
CYLD	AP001318.2	0.439132271	1.56E-14	postive
ITGAV	AP001318.2	0.406358474	1.77E-12	postive
EIF2AK2	AP001318.2	0.508918743	1.01E-19	postive
MAPK8	AP001318.2	0.468716957	1.37E-16	postive
PRDX2	AP001318.2	-0.414452366	5.77E-13	negative
TCF7L2	AP001318.2	0.569201093	2.86E-25	postive
SP1	AP001318.2	0.524227254	5.01E-21	postive
PDF	AP001318.2	-0.461542761	4.51E-16	negative
LIMS1	AP001318.2	0.506746645	1.53E-19	postive
IREB2	AP001318.2	0.43418595	3.29E-14	postive
DDX17	AP001318.2	0.524450892	4.79E-21	postive
MAP2K2	AP001318.2	-0.427326088	9.10E-14	negative
PPP4C	AP001318.2	-0.492218975	2.27E-18	negative
TANK	AP001318.2	0.437065573	2.13E-14	postive
PPP3CA	AP001318.2	0.500305187	5.14E-19	postive
NFAT5	AP001318.2	0.432017147	4.55E-14	postive
MALT1	AP001318.2	0.409515397	1.15E-12	postive
PIK3CB	AP001318.2	0.408024809	1.41E-12	postive
GSK3B	AP001318.2	0.480821798	1.73E-17	postive
MYDGF	AP001318.2	-0.40981168	1.10E-12	negative
IL6ST	AP001318.2	0.492654924	2.10E-18	postive
INHBA	AP001318.2	0.412141854	7.97E-13	postive
ACVR2A	AP001318.2	0.419973882	2.64E-13	postive
BMPR2	AP001318.2	0.497451663	8.73E-19	postive
IL1RAP	AP001318.2	0.445528614	5.82E-15	postive
LGR4	AP001318.2	0.404870059	2.17E-12	postive
NR1D2	AP001318.2	0.432630502	4.15E-14	postive
NR2F6	AP001318.2	-0.437948407	1.87E-14	negative
PPARA	AP001318.2	0.400179744	4.09E-12	postive
RORA	AP001318.2	0.473963736	5.64E-17	postive
TGFBR1	AP001318.2	0.420986983	2.28E-13	postive
SOS1	AP001318.2	0.537894143	3.00E-22	postive
SOS2	AP001318.2	0.464763409	2.65E-16	postive
BRAF	AP001318.2	0.456759937	9.82E-16	postive
BID	AP001318.2	-0.43467899	3.06E-14	negative
PAK2	AP001318.2	0.51406979	3.74E-20	postive
CBL	AP001318.2	0.550878099	1.83E-23	postive
CBLB	AP001318.2	0.562855999	1.24E-24	postive
CREB1	ARHGAP27P1-BPTFP1-KPNA2P3	0.526672248	3.05E-21	postive
PSMC3	ARHGAP27P1-BPTFP1-KPNA2P3	-0.418961522	3.05E-13	negative
PSMD8	ARHGAP27P1-BPTFP1-KPNA2P3	-0.45053253	2.66E-15	negative
UBR1	ARHGAP27P1-BPTFP1-KPNA2P3	0.440547965	1.26E-14	postive
LEAP2	ARHGAP27P1-BPTFP1-KPNA2P3	0.418329368	3.34E-13	postive
ZC3HAV1	ARHGAP27P1-BPTFP1-KPNA2P3	0.488342498	4.57E-18	postive
IFNAR1	ARHGAP27P1-BPTFP1-KPNA2P3	0.434962211	2.93E-14	postive
DUOX1	ARHGAP27P1-BPTFP1-KPNA2P3	0.469837946	1.14E-16	postive
CYLD	ARHGAP27P1-BPTFP1-KPNA2P3	0.491718937	2.49E-18	postive
ITGAV	ARHGAP27P1-BPTFP1-KPNA2P3	0.431454955	4.95E-14	postive
EIF2AK2	ARHGAP27P1-BPTFP1-KPNA2P3	0.515729182	2.71E-20	postive
MAPK8	ARHGAP27P1-BPTFP1-KPNA2P3	0.481788853	1.46E-17	postive
TCF7L2	ARHGAP27P1-BPTFP1-KPNA2P3	0.439384947	1.50E-14	postive
NFKBIZ	ARHGAP27P1-BPTFP1-KPNA2P3	0.433081715	3.88E-14	postive
SP1	ARHGAP27P1-BPTFP1-KPNA2P3	0.551328207	1.66E-23	postive
PDF	ARHGAP27P1-BPTFP1-KPNA2P3	-0.419369979	2.88E-13	negative
IREB2	ARHGAP27P1-BPTFP1-KPNA2P3	0.412013115	8.12E-13	postive
DDX17	ARHGAP27P1-BPTFP1-KPNA2P3	0.612330114	5.35E-30	postive
IRF9	ARHGAP27P1-BPTFP1-KPNA2P3	0.476658357	3.55E-17	postive
PPP4C	ARHGAP27P1-BPTFP1-KPNA2P3	-0.40252981	2.98E-12	negative
TANK	ARHGAP27P1-BPTFP1-KPNA2P3	0.454685485	1.37E-15	postive
JAK2	ARHGAP27P1-BPTFP1-KPNA2P3	0.422896558	1.73E-13	postive
PPP3CA	ARHGAP27P1-BPTFP1-KPNA2P3	0.405039156	2.12E-12	postive
NFAT5	ARHGAP27P1-BPTFP1-KPNA2P3	0.565611226	6.59E-25	postive
KRAS	ARHGAP27P1-BPTFP1-KPNA2P3	0.421032192	2.27E-13	postive
MALT1	ARHGAP27P1-BPTFP1-KPNA2P3	0.448673154	3.56E-15	postive
PIK3CA	ARHGAP27P1-BPTFP1-KPNA2P3	0.531768496	1.08E-21	postive
PIK3CB	ARHGAP27P1-BPTFP1-KPNA2P3	0.440493623	1.27E-14	postive
GSK3B	ARHGAP27P1-BPTFP1-KPNA2P3	0.49632547	1.07E-18	postive
LTB4R2	ARHGAP27P1-BPTFP1-KPNA2P3	0.624014055	2.08E-31	postive
PLXNC1	ARHGAP27P1-BPTFP1-KPNA2P3	0.449070917	3.34E-15	postive
IL6ST	ARHGAP27P1-BPTFP1-KPNA2P3	0.466219158	2.08E-16	postive
RABEP1	ARHGAP27P1-BPTFP1-KPNA2P3	0.428815645	7.31E-14	postive
ACVR2A	ARHGAP27P1-BPTFP1-KPNA2P3	0.458927237	6.91E-16	postive
ACVR2B	ARHGAP27P1-BPTFP1-KPNA2P3	0.450145786	2.82E-15	postive
BMPR1A	ARHGAP27P1-BPTFP1-KPNA2P3	0.437710733	1.93E-14	postive
BMPR2	ARHGAP27P1-BPTFP1-KPNA2P3	0.489276563	3.86E-18	postive
IL1RAP	ARHGAP27P1-BPTFP1-KPNA2P3	0.432734136	4.09E-14	postive
INSR	ARHGAP27P1-BPTFP1-KPNA2P3	0.401533293	3.41E-12	postive
NR2C1	ARHGAP27P1-BPTFP1-KPNA2P3	0.420475914	2.46E-13	postive
NR2C2	ARHGAP27P1-BPTFP1-KPNA2P3	0.613382503	4.01E-30	postive
PPARA	ARHGAP27P1-BPTFP1-KPNA2P3	0.464308141	2.86E-16	postive
RORA	ARHGAP27P1-BPTFP1-KPNA2P3	0.52345735	5.85E-21	postive
TGFBR1	ARHGAP27P1-BPTFP1-KPNA2P3	0.404757948	2.20E-12	postive
SH3BP2	ARHGAP27P1-BPTFP1-KPNA2P3	0.522069915	7.72E-21	postive
SOS1	ARHGAP27P1-BPTFP1-KPNA2P3	0.547115109	4.17E-23	postive
SOS2	ARHGAP27P1-BPTFP1-KPNA2P3	0.498536248	7.14E-19	postive
BRAF	ARHGAP27P1-BPTFP1-KPNA2P3	0.531959903	1.03E-21	postive
PRKCA	ARHGAP27P1-BPTFP1-KPNA2P3	0.486578616	6.26E-18	postive
PAK2	ARHGAP27P1-BPTFP1-KPNA2P3	0.439784258	1.41E-14	postive
CBL	ARHGAP27P1-BPTFP1-KPNA2P3	0.581025049	1.70E-26	postive
CBLB	ARHGAP27P1-BPTFP1-KPNA2P3	0.570606341	2.06E-25	postive
RASGRP1	ARHGAP27P1-BPTFP1-KPNA2P3	0.52409541	5.14E-21	postive
PDK1	ARHGAP27P1-BPTFP1-KPNA2P3	0.422393273	1.86E-13	postive
LCN12	AC026471.4	0.473289433	6.33E-17	postive
LTB4R	AC026471.4	0.5057472	1.85E-19	postive
LTB4R2	AC026471.4	0.408023762	1.41E-12	postive
PLXNB1	AC026471.4	0.402097528	3.16E-12	postive
IL11RA	AC026471.4	0.467059997	1.81E-16	postive
MC1R	AC026471.4	0.402068682	3.17E-12	postive
LCN12	AC245060.2	0.512257225	5.32E-20	postive
IL11RA	AC245060.2	0.426796652	9.83E-14	postive
LEAP2	AC011462.4	0.433809306	3.48E-14	postive
LMBR1L	AC011462.4	0.400378926	3.98E-12	postive
ZC3HAV1L	AC011462.4	0.422316435	1.88E-13	postive
DDX17	AC011462.4	0.465836042	2.22E-16	postive
NFAT5	AC011462.4	0.421634532	2.08E-13	postive
LTB4R2	AC011462.4	0.425681188	1.16E-13	postive
ACVR2B	AC011462.4	0.490709118	2.99E-18	postive
IL11RA	AC011462.4	0.425216196	1.24E-13	postive
NR2C2	AC011462.4	0.491140427	2.76E-18	postive
NR6A1	AC011462.4	0.441206261	1.14E-14	postive
SH3BP2	AC011462.4	0.480781825	1.74E-17	postive
BRAF	AC011462.4	0.420736986	2.37E-13	postive
CALR	GAS5-AS1	-0.44909701	3.33E-15	negative
CREB1	GAS5-AS1	0.859675898	1.71E-82	postive
NFYA	GAS5-AS1	0.442781242	8.91E-15	postive
NFYB	GAS5-AS1	0.443633777	7.81E-15	postive
PSMC3	GAS5-AS1	-0.462156597	4.08E-16	negative
PSMC4	GAS5-AS1	-0.447133338	4.53E-15	negative
PSMC5	GAS5-AS1	-0.402033979	3.18E-12	negative
PSMD4	GAS5-AS1	-0.439832312	1.40E-14	negative
PSMD8	GAS5-AS1	-0.404683016	2.23E-12	negative
RFXAP	GAS5-AS1	0.557808537	3.91E-24	postive
THBS1	GAS5-AS1	0.404766766	2.20E-12	postive
RFXANK	GAS5-AS1	-0.444500536	6.83E-15	negative
UBXN1	GAS5-AS1	-0.490901488	2.88E-18	negative
UBR1	GAS5-AS1	0.690195471	1.16E-40	postive
LEAP2	GAS5-AS1	0.534177611	6.53E-22	postive
ZC3HAV1	GAS5-AS1	0.703090159	9.24E-43	postive
ZC3HAV1L	GAS5-AS1	0.454005764	1.53E-15	postive
IFNAR1	GAS5-AS1	0.535789194	4.66E-22	postive
ANOS1	GAS5-AS1	0.575710915	6.12E-26	postive
TLR2	GAS5-AS1	0.461484139	4.55E-16	postive
RBP5	GAS5-AS1	0.475681164	4.20E-17	postive
R3HDML	GAS5-AS1	0.433280397	3.77E-14	postive
PI15	GAS5-AS1	0.572812429	1.22E-25	postive
MAPK1	GAS5-AS1	0.50797176	1.21E-19	postive
CYBB	GAS5-AS1	0.450100628	2.84E-15	postive
NEDD4	GAS5-AS1	0.534876179	5.64E-22	postive
RNASEL	GAS5-AS1	0.410403396	1.01E-12	postive
IL15	GAS5-AS1	0.550867403	1.83E-23	postive
CYLD	GAS5-AS1	0.769473177	1.13E-55	postive
ITGAV	GAS5-AS1	0.713760614	1.38E-44	postive
EIF2AK2	GAS5-AS1	0.754808793	1.81E-52	postive
NOD1	GAS5-AS1	0.47374257	5.86E-17	postive
MAPK8	GAS5-AS1	0.774809553	6.69E-57	postive
PDGFRA	GAS5-AS1	0.504076985	2.54E-19	postive
WNT5A	GAS5-AS1	0.512005453	5.59E-20	postive
AHNAK	GAS5-AS1	0.417962689	3.51E-13	postive
TLR1	GAS5-AS1	0.675790712	1.93E-38	postive
FGF2	GAS5-AS1	0.534129956	6.59E-22	postive
LMBR1	GAS5-AS1	0.662058678	1.94E-36	postive
SP1	GAS5-AS1	0.656948515	1.01E-35	postive
DAXX	GAS5-AS1	-0.425437392	1.20E-13	negative
LIMS1	GAS5-AS1	0.686930655	3.80E-40	postive
IREB2	GAS5-AS1	0.699447058	3.72E-42	postive
RELA	GAS5-AS1	-0.469921098	1.12E-16	negative
DDX17	GAS5-AS1	0.788381585	3.54E-60	postive
MAP2K2	GAS5-AS1	-0.446598521	4.93E-15	negative
LANCL1	GAS5-AS1	0.481318665	1.58E-17	postive
ABCC4	GAS5-AS1	0.440659224	1.23E-14	postive
TANK	GAS5-AS1	0.684815279	8.13E-40	postive
PIK3CG	GAS5-AS1	0.643259021	7.29E-34	postive
TBK1	GAS5-AS1	0.4484437	3.69E-15	postive
TNFSF4	GAS5-AS1	0.449788369	2.99E-15	postive
JAK2	GAS5-AS1	0.504251511	2.46E-19	postive
PTK2	GAS5-AS1	0.425247117	1.23E-13	postive
OLR1	GAS5-AS1	0.402635668	2.94E-12	postive
RNASE2	GAS5-AS1	0.531500591	1.14E-21	postive
PPP3CA	GAS5-AS1	0.591412754	1.29E-27	postive
PPP3CB	GAS5-AS1	0.620315149	5.90E-31	postive
NFAT5	GAS5-AS1	0.882560155	1.93E-92	postive
NFATC3	GAS5-AS1	0.644621858	4.81E-34	postive
KRAS	GAS5-AS1	0.536724	3.83E-22	postive
NRAS	GAS5-AS1	0.556191714	5.62E-24	postive
MALT1	GAS5-AS1	0.703512186	7.85E-43	postive
CHUK	GAS5-AS1	0.475331495	4.46E-17	postive
NFKBIB	GAS5-AS1	-0.42817965	8.03E-14	negative
PIK3R1	GAS5-AS1	0.466523225	1.98E-16	postive
PIK3CA	GAS5-AS1	0.852673126	8.49E-80	postive
PIK3CB	GAS5-AS1	0.630601546	3.14E-32	postive
AKT3	GAS5-AS1	0.647001853	2.31E-34	postive
GSK3B	GAS5-AS1	0.740757017	1.33E-49	postive
RASGRP3	GAS5-AS1	0.485811571	7.17E-18	postive
SEMA5A	GAS5-AS1	0.432084485	4.51E-14	postive
EDNRB	GAS5-AS1	0.437048198	2.14E-14	postive
LTB4R2	GAS5-AS1	0.48442057	9.17E-18	postive
PLXNC1	GAS5-AS1	0.726163606	8.12E-47	postive
CMTM1	GAS5-AS1	0.428367494	7.81E-14	postive
EREG	GAS5-AS1	0.422817686	1.75E-13	postive
FGF7	GAS5-AS1	0.601243602	1.03E-28	postive
GMFB	GAS5-AS1	0.561307513	1.77E-24	postive
GREM1	GAS5-AS1	0.474539676	5.11E-17	postive
HDGFL3	GAS5-AS1	0.470770925	9.71E-17	postive
IL6ST	GAS5-AS1	0.817108294	5.56E-68	postive
IL7	GAS5-AS1	0.427054362	9.47E-14	postive
INHBA	GAS5-AS1	0.559292905	2.80E-24	postive
INSL3	GAS5-AS1	0.512141403	5.44E-20	postive
NAMPT	GAS5-AS1	0.442691364	9.04E-15	postive
OGN	GAS5-AS1	0.524445909	4.79E-21	postive
RABEP1	GAS5-AS1	0.62244393	3.25E-31	postive
TNFSF13B	GAS5-AS1	0.438189342	1.80E-14	postive
TNFSF15	GAS5-AS1	0.413632448	6.47E-13	postive
ACVR1C	GAS5-AS1	0.447047741	4.59E-15	postive
ACVR2A	GAS5-AS1	0.810811425	3.71E-66	postive
ACVR2B	GAS5-AS1	0.726187789	8.04E-47	postive
ANGPTL1	GAS5-AS1	0.591501171	1.26E-27	postive
BMPR1A	GAS5-AS1	0.764159733	1.74E-54	postive
BMPR2	GAS5-AS1	0.842006001	5.99E-76	postive
CALCRL	GAS5-AS1	0.589332516	2.17E-27	postive
CRIM1	GAS5-AS1	0.51889242	1.45E-20	postive
CRLF3	GAS5-AS1	0.48168115	1.49E-17	postive
ESRRA	GAS5-AS1	-0.401958245	3.22E-12	negative
IGF1R	GAS5-AS1	0.486860094	5.95E-18	postive
IL1RAP	GAS5-AS1	0.687049632	3.64E-40	postive
INSR	GAS5-AS1	0.520140013	1.13E-20	postive
LEPR	GAS5-AS1	0.67146036	8.48E-38	postive
LIFR	GAS5-AS1	0.679932592	4.58E-39	postive
NR1D2	GAS5-AS1	0.678581365	7.34E-39	postive
NR1H2	GAS5-AS1	-0.412659623	7.42E-13	negative
NR2C1	GAS5-AS1	0.554308914	8.56E-24	postive
NR2C2	GAS5-AS1	0.815175965	2.05E-67	postive
NR3C1	GAS5-AS1	0.682829695	1.65E-39	postive
NR4A3	GAS5-AS1	0.425817077	1.13E-13	postive
NRP1	GAS5-AS1	0.447405416	4.34E-15	postive
OSMR	GAS5-AS1	0.430200063	5.96E-14	postive
PPARA	GAS5-AS1	0.528252135	2.21E-21	postive
PRLR	GAS5-AS1	0.668209789	2.54E-37	postive
PTGER3	GAS5-AS1	0.604292199	4.61E-29	postive
RARB	GAS5-AS1	0.547693184	3.68E-23	postive
RORA	GAS5-AS1	0.872960295	4.92E-88	postive
TGFBR1	GAS5-AS1	0.789797923	1.56E-60	postive
PTPN11	GAS5-AS1	0.470895286	9.50E-17	postive
SH3BP2	GAS5-AS1	0.431987305	4.57E-14	postive
SOS1	GAS5-AS1	0.799018198	6.43E-63	postive
SOS2	GAS5-AS1	0.726529875	6.95E-47	postive
BRAF	GAS5-AS1	0.850158345	7.30E-79	postive
PRKCA	GAS5-AS1	0.501703354	3.96E-19	postive
PTPRC	GAS5-AS1	0.456315023	1.05E-15	postive
TEC	GAS5-AS1	0.533567569	7.41E-22	postive
PAK2	GAS5-AS1	0.583664855	8.88E-27	postive
PAK4	GAS5-AS1	-0.42739352	9.01E-14	negative
ICOS	GAS5-AS1	0.444378078	6.96E-15	postive
CBL	GAS5-AS1	0.732941351	4.35E-48	postive
CBLB	GAS5-AS1	0.826884214	5.88E-71	postive
CDK4	GAS5-AS1	-0.411031864	9.30E-13	negative
RASGRP1	GAS5-AS1	0.776738172	2.37E-57	postive
PDK1	GAS5-AS1	0.668789525	2.09E-37	postive
TRAJ12	GAS5-AS1	0.485269881	7.89E-18	postive
TRAJ49	GAS5-AS1	0.491614077	2.54E-18	postive
NFKBIZ	AL133367.1	0.400671247	3.83E-12	postive
IRF9	AL133367.1	0.532856904	8.59E-22	postive
LTB4R2	AL133367.1	0.498195079	7.61E-19	postive
CMTM1	AL133367.1	0.406462254	1.75E-12	postive
NR2C2	AL133367.1	0.421673039	2.07E-13	postive
NR3C2	AL133367.1	0.419519584	2.82E-13	postive
SH3BP2	AL133367.1	0.502581039	3.36E-19	postive
CALR	IQCH-AS1	-0.42547542	1.19E-13	negative
CREB1	IQCH-AS1	0.682306601	1.98E-39	postive
NFYB	IQCH-AS1	0.519486675	1.29E-20	postive
PSMC3	IQCH-AS1	-0.435346875	2.77E-14	negative
PSMD4	IQCH-AS1	-0.415198036	5.20E-13	negative
PSMD5	IQCH-AS1	0.423134121	1.67E-13	postive
ECPAS	IQCH-AS1	0.44305359	8.54E-15	postive
UBXN1	IQCH-AS1	-0.477248007	3.21E-17	negative
UBR1	IQCH-AS1	0.580376321	1.99E-26	postive
LEAP2	IQCH-AS1	0.493477516	1.81E-18	postive
ZC3HAV1	IQCH-AS1	0.558387636	3.43E-24	postive
ZC3HAV1L	IQCH-AS1	0.442760446	8.94E-15	postive
IFNAR1	IQCH-AS1	0.473161275	6.47E-17	postive
MAPK1	IQCH-AS1	0.497043402	9.41E-19	postive
NEDD4	IQCH-AS1	0.586660797	4.24E-27	postive
ZYX	IQCH-AS1	-0.404408523	2.31E-12	negative
CYLD	IQCH-AS1	0.563019878	1.20E-24	postive
ITGAV	IQCH-AS1	0.523580164	5.70E-21	postive
EIF2AK2	IQCH-AS1	0.597183587	2.95E-28	postive
MAPK8	IQCH-AS1	0.666427621	4.59E-37	postive
GRN	IQCH-AS1	-0.433322628	3.75E-14	negative
TLR1	IQCH-AS1	0.420063233	2.60E-13	postive
LMBR1	IQCH-AS1	0.666636624	4.29E-37	postive
SP1	IQCH-AS1	0.576697252	4.83E-26	postive
LIMS1	IQCH-AS1	0.515280248	2.96E-20	postive
IREB2	IQCH-AS1	0.702591611	1.12E-42	postive
RELA	IQCH-AS1	-0.405774593	1.92E-12	negative
DDX17	IQCH-AS1	0.643102888	7.64E-34	postive
MAP2K2	IQCH-AS1	-0.47056644	1.00E-16	negative
LANCL1	IQCH-AS1	0.50900843	9.95E-20	postive
TANK	IQCH-AS1	0.588748207	2.52E-27	postive
PIK3CG	IQCH-AS1	0.439868509	1.39E-14	postive
TBK1	IQCH-AS1	0.543962804	8.24E-23	postive
PTK2	IQCH-AS1	0.405784508	1.92E-12	postive
PPP3CA	IQCH-AS1	0.492805958	2.04E-18	postive
PPP3CB	IQCH-AS1	0.458863109	6.98E-16	postive
NFAT5	IQCH-AS1	0.646774026	2.48E-34	postive
NFATC3	IQCH-AS1	0.451670229	2.22E-15	postive
HRAS	IQCH-AS1	-0.407212974	1.58E-12	negative
KRAS	IQCH-AS1	0.474291546	5.33E-17	postive
NRAS	IQCH-AS1	0.524155499	5.08E-21	postive
MALT1	IQCH-AS1	0.564895902	7.78E-25	postive
CHUK	IQCH-AS1	0.467774768	1.61E-16	postive
NFKBIB	IQCH-AS1	-0.450480597	2.68E-15	negative
PIK3R1	IQCH-AS1	0.44037391	1.29E-14	postive
PIK3CA	IQCH-AS1	0.603759459	5.31E-29	postive
PIK3CB	IQCH-AS1	0.507026903	1.45E-19	postive
GSK3B	IQCH-AS1	0.561369431	1.75E-24	postive
C5	IQCH-AS1	0.440439132	1.28E-14	postive
SEMA3C	IQCH-AS1	0.408598554	1.30E-12	postive
PLXNC1	IQCH-AS1	0.454853516	1.33E-15	postive
CDNF	IQCH-AS1	0.515051342	3.09E-20	postive
BTC	IQCH-AS1	0.435150546	2.85E-14	postive
CMTM4	IQCH-AS1	0.423905374	1.50E-13	postive
EREG	IQCH-AS1	0.417270077	3.88E-13	postive
GMFB	IQCH-AS1	0.500129744	5.32E-19	postive
IL6ST	IQCH-AS1	0.611051956	7.56E-30	postive
IL7	IQCH-AS1	0.403643896	2.56E-12	postive
VEGFB	IQCH-AS1	-0.405126144	2.10E-12	negative
ACVR1C	IQCH-AS1	0.434818726	2.99E-14	postive
ACVR2A	IQCH-AS1	0.608632037	1.45E-29	postive
ACVR2B	IQCH-AS1	0.597547575	2.69E-28	postive
BMPR1A	IQCH-AS1	0.637948404	3.61E-33	postive
BMPR2	IQCH-AS1	0.619389883	7.65E-31	postive
HNF4G	IQCH-AS1	0.436581313	2.30E-14	postive
IGF1R	IQCH-AS1	0.439311204	1.52E-14	postive
IL1RAP	IQCH-AS1	0.416170937	4.53E-13	postive
LEPR	IQCH-AS1	0.43027183	5.90E-14	postive
LIFR	IQCH-AS1	0.516926187	2.14E-20	postive
MET	IQCH-AS1	0.425601802	1.17E-13	postive
NR1D2	IQCH-AS1	0.634077089	1.14E-32	postive
NR2C1	IQCH-AS1	0.567406186	4.35E-25	postive
NR2C2	IQCH-AS1	0.627508492	7.68E-32	postive
PGRMC2	IQCH-AS1	0.418836225	3.10E-13	postive
PPARA	IQCH-AS1	0.522482229	7.11E-21	postive
PRLR	IQCH-AS1	0.636207563	6.06E-33	postive
RARB	IQCH-AS1	0.400637441	3.84E-12	postive
RORA	IQCH-AS1	0.584469999	7.29E-27	postive
TGFBR1	IQCH-AS1	0.593946311	6.77E-28	postive
TGFBR3	IQCH-AS1	0.402537703	2.98E-12	postive
PTPN11	IQCH-AS1	0.464673463	2.69E-16	postive
SOS1	IQCH-AS1	0.587236714	3.67E-27	postive
SOS2	IQCH-AS1	0.571975569	1.49E-25	postive
BRAF	IQCH-AS1	0.695882807	1.42E-41	postive
TEC	IQCH-AS1	0.52343998	5.87E-21	postive
PAK2	IQCH-AS1	0.449878107	2.95E-15	postive
PAK4	IQCH-AS1	-0.402732472	2.90E-12	negative
CBL	IQCH-AS1	0.492782115	2.05E-18	postive
CBLB	IQCH-AS1	0.545417238	6.02E-23	postive
RASGRP1	IQCH-AS1	0.486460144	6.39E-18	postive
PDK1	IQCH-AS1	0.454356616	1.45E-15	postive
CALR	AL355488.1	-0.51537984	2.90E-20	negative
CREB1	AL355488.1	0.781482544	1.75E-58	postive
NFYB	AL355488.1	0.412615569	7.46E-13	postive
PSMC3	AL355488.1	-0.484354549	9.28E-18	negative
PSMC4	AL355488.1	-0.464582734	2.73E-16	negative
PSMD2	AL355488.1	-0.419424319	2.85E-13	negative
PSMD4	AL355488.1	-0.477864912	2.89E-17	negative
PSMD8	AL355488.1	-0.443359068	8.15E-15	negative
RFXAP	AL355488.1	0.521990116	7.84E-21	postive
RFXANK	AL355488.1	-0.461529916	4.52E-16	negative
UBXN1	AL355488.1	-0.451072966	2.44E-15	negative
UBR1	AL355488.1	0.635610694	7.24E-33	postive
LEAP2	AL355488.1	0.565929091	6.12E-25	postive
ZC3HAV1	AL355488.1	0.629690991	4.09E-32	postive
ZC3HAV1L	AL355488.1	0.497648075	8.42E-19	postive
IFNAR1	AL355488.1	0.430579906	5.63E-14	postive
ANOS1	AL355488.1	0.480462175	1.84E-17	postive
RBP5	AL355488.1	0.415153699	5.23E-13	postive
PI15	AL355488.1	0.43548022	2.71E-14	postive
MAPK1	AL355488.1	0.489665128	3.60E-18	postive
NEDD4	AL355488.1	0.533749263	7.14E-22	postive
IL15	AL355488.1	0.483064275	1.17E-17	postive
CYLD	AL355488.1	0.653501034	3.04E-35	postive
ITGAV	AL355488.1	0.558443854	3.39E-24	postive
EIF2AK2	AL355488.1	0.694073207	2.79E-41	postive
MAPK8	AL355488.1	0.698008332	6.41E-42	postive
PDGFRA	AL355488.1	0.432386819	4.31E-14	postive
WNT5A	AL355488.1	0.419391337	2.87E-13	postive
TLR1	AL355488.1	0.564604465	8.32E-25	postive
FGF2	AL355488.1	0.468193042	1.50E-16	postive
LMBR1	AL355488.1	0.630811595	2.96E-32	postive
SP1	AL355488.1	0.68071228	3.48E-39	postive
DAXX	AL355488.1	-0.408675703	1.29E-12	negative
LIMS1	AL355488.1	0.581099519	1.67E-26	postive
IREB2	AL355488.1	0.684005717	1.08E-39	postive
RELA	AL355488.1	-0.463413758	3.32E-16	negative
DDX17	AL355488.1	0.851005653	3.55E-79	postive
MAP2K2	AL355488.1	-0.432994735	3.93E-14	negative
LANCL1	AL355488.1	0.489890296	3.46E-18	postive
ABCC4	AL355488.1	0.407081716	1.60E-12	postive
TANK	AL355488.1	0.57903927	2.75E-26	postive
PIK3CG	AL355488.1	0.500412207	5.04E-19	postive
TBK1	AL355488.1	0.402073488	3.17E-12	postive
JAK2	AL355488.1	0.400151199	4.10E-12	postive
RNASE2	AL355488.1	0.681001564	3.14E-39	postive
PPP3CA	AL355488.1	0.532187705	9.86E-22	postive
PPP3CB	AL355488.1	0.543800917	8.53E-23	postive
NFAT5	AL355488.1	0.890697518	1.72E-96	postive
NFATC3	AL355488.1	0.605180936	3.65E-29	postive
KRAS	AL355488.1	0.492758069	2.06E-18	postive
NRAS	AL355488.1	0.555203418	7.02E-24	postive
MALT1	AL355488.1	0.674756655	2.76E-38	postive
CHUK	AL355488.1	0.458198541	7.78E-16	postive
NFKBIB	AL355488.1	-0.4250536	1.27E-13	negative
PIK3R1	AL355488.1	0.491099296	2.78E-18	postive
PIK3CA	AL355488.1	0.743732597	3.41E-50	postive
PIK3CB	AL355488.1	0.548743117	2.92E-23	postive
AKT3	AL355488.1	0.563681671	1.03E-24	postive
GSK3B	AL355488.1	0.694818287	2.12E-41	postive
RASGRP3	AL355488.1	0.416051337	4.61E-13	postive
SEMA5A	AL355488.1	0.442992826	8.63E-15	postive
EDNRB	AL355488.1	0.412971504	7.10E-13	postive
LTB4R2	AL355488.1	0.558309652	3.49E-24	postive
PLXNC1	AL355488.1	0.619388005	7.65E-31	postive
CDNF	AL355488.1	0.477588489	3.03E-17	postive
EREG	AL355488.1	0.453164927	1.75E-15	postive
FGF7	AL355488.1	0.445581989	5.77E-15	postive
GMFB	AL355488.1	0.558083999	3.68E-24	postive
IL6ST	AL355488.1	0.735681026	1.30E-48	postive
INHBA	AL355488.1	0.455200239	1.26E-15	postive
OGN	AL355488.1	0.478554221	2.56E-17	postive
RABEP1	AL355488.1	0.518431345	1.59E-20	postive
TNFSF15	AL355488.1	0.401015732	3.65E-12	postive
ACVR1C	AL355488.1	0.52110982	9.35E-21	postive
ACVR2A	AL355488.1	0.776217968	3.14E-57	postive
ACVR2B	AL355488.1	0.78601935	1.37E-59	postive
ANGPTL1	AL355488.1	0.49277013	2.06E-18	postive
BMPR1A	AL355488.1	0.689255942	1.64E-40	postive
BMPR2	AL355488.1	0.741862446	8.03E-50	postive
CALCRL	AL355488.1	0.505601587	1.90E-19	postive
CRIM1	AL355488.1	0.404307023	2.34E-12	postive
CRLF3	AL355488.1	0.471087324	9.20E-17	postive
IGF1R	AL355488.1	0.446284367	5.18E-15	postive
IL1RAP	AL355488.1	0.541045802	1.54E-22	postive
INSR	AL355488.1	0.412911451	7.16E-13	postive
LEPR	AL355488.1	0.640266866	1.80E-33	postive
LIFR	AL355488.1	0.686636338	4.23E-40	postive
NR1D2	AL355488.1	0.648410859	1.50E-34	postive
NR1H2	AL355488.1	-0.457804381	8.29E-16	negative
NR2C1	AL355488.1	0.589577205	2.04E-27	postive
NR2C2	AL355488.1	0.798292181	1.00E-62	postive
NR3C1	AL355488.1	0.553231469	1.09E-23	postive
NR6A1	AL355488.1	0.449145383	3.31E-15	postive
PPARA	AL355488.1	0.526480925	3.17E-21	postive
PRLR	AL355488.1	0.618654594	9.38E-31	postive
PTGER3	AL355488.1	0.585921754	5.09E-27	postive
RARB	AL355488.1	0.463540933	3.25E-16	postive
RORA	AL355488.1	0.77853796	8.89E-58	postive
TGFBR1	AL355488.1	0.72946924	1.97E-47	postive
TGFBR3	AL355488.1	0.498296309	7.47E-19	postive
PTPN11	AL355488.1	0.478914873	2.41E-17	postive
SH3BP2	AL355488.1	0.463736737	3.14E-16	postive
SOS1	AL355488.1	0.762883507	3.32E-54	postive
SOS2	AL355488.1	0.664914996	7.58E-37	postive
BRAF	AL355488.1	0.811473047	2.40E-66	postive
PRKCA	AL355488.1	0.471172512	9.07E-17	postive
TEC	AL355488.1	0.499497793	5.98E-19	postive
PAK2	AL355488.1	0.516905047	2.15E-20	postive
CBL	AL355488.1	0.736483964	9.09E-49	postive
CBLB	AL355488.1	0.682926689	1.59E-39	postive
RASGRP1	AL355488.1	0.639823266	2.06E-33	postive
PDK1	AL355488.1	0.612245842	5.47E-30	postive
TRAJ49	AL355488.1	0.512037975	5.55E-20	postive
CREB1	ASH1L-AS1	0.435580913	2.67E-14	postive
RFXAP	ASH1L-AS1	0.465260165	2.44E-16	postive
LEAP2	ASH1L-AS1	0.400572486	3.88E-12	postive
ZC3HAV1L	ASH1L-AS1	0.446701604	4.85E-15	postive
R3HDML	ASH1L-AS1	0.439357672	1.51E-14	postive
DDX17	ASH1L-AS1	0.464711274	2.68E-16	postive
NFAT5	ASH1L-AS1	0.529094672	1.86E-21	postive
NFATC3	ASH1L-AS1	0.406363346	1.77E-12	postive
PIK3CA	ASH1L-AS1	0.467467519	1.69E-16	postive
LTB4R2	ASH1L-AS1	0.457201653	9.14E-16	postive
ACVR2A	ASH1L-AS1	0.421641515	2.08E-13	postive
ACVR2B	ASH1L-AS1	0.448642927	3.58E-15	postive
BMPR2	ASH1L-AS1	0.406573161	1.72E-12	postive
NR2C2	ASH1L-AS1	0.493373479	1.84E-18	postive
RORA	ASH1L-AS1	0.456794714	9.76E-16	postive
SOS1	ASH1L-AS1	0.408644848	1.29E-12	postive
BRAF	ASH1L-AS1	0.454936713	1.32E-15	postive
CBL	ASH1L-AS1	0.415235984	5.17E-13	postive
CALR	AC005519.1	-0.409750184	1.11E-12	negative
CREB1	AC005519.1	0.608497565	1.51E-29	postive
PSMC3	AC005519.1	-0.453294125	1.71E-15	negative
PSMD4	AC005519.1	-0.430614846	5.60E-14	negative
PSMD8	AC005519.1	-0.415728115	4.82E-13	negative
PSMD13	AC005519.1	-0.403708669	2.54E-12	negative
RFXANK	AC005519.1	-0.405555504	1.98E-12	negative
UBR1	AC005519.1	0.617817369	1.18E-30	postive
LEAP2	AC005519.1	0.509062845	9.84E-20	postive
ZC3HAV1	AC005519.1	0.586506231	4.40E-27	postive
ZC3HAV1L	AC005519.1	0.433150497	3.84E-14	postive
ANOS1	AC005519.1	0.409583867	1.14E-12	postive
TLR2	AC005519.1	0.407452414	1.52E-12	postive
RBP5	AC005519.1	0.631837021	2.19E-32	postive
DUOX1	AC005519.1	0.443937495	7.45E-15	postive
IL15	AC005519.1	0.587503817	3.43E-27	postive
CYLD	AC005519.1	0.559861707	2.46E-24	postive
ITGAV	AC005519.1	0.438131953	1.82E-14	postive
EIF2AK2	AC005519.1	0.639123903	2.54E-33	postive
NOD1	AC005519.1	0.463520288	3.26E-16	postive
MAPK8	AC005519.1	0.516841767	2.18E-20	postive
WNT5A	AC005519.1	0.416417186	4.37E-13	postive
TLR1	AC005519.1	0.531920014	1.04E-21	postive
TCF7L2	AC005519.1	0.440044537	1.36E-14	postive
NFKBIZ	AC005519.1	0.487240819	5.56E-18	postive
LMBR1	AC005519.1	0.403426859	2.64E-12	postive
SP1	AC005519.1	0.622432984	3.26E-31	postive
IREB2	AC005519.1	0.509777181	8.58E-20	postive
IL7R	AC005519.1	0.413106359	6.97E-13	postive
DDX17	AC005519.1	0.781231381	2.02E-58	postive
IRF9	AC005519.1	0.602777775	6.88E-29	postive
TANK	AC005519.1	0.441464641	1.09E-14	postive
PIK3CG	AC005519.1	0.532439717	9.36E-22	postive
JAK2	AC005519.1	0.43928138	1.52E-14	postive
RNASE2	AC005519.1	0.468231885	1.49E-16	postive
PPP3CA	AC005519.1	0.409443981	1.16E-12	postive
NFAT5	AC005519.1	0.70864054	1.06E-43	postive
NFATC3	AC005519.1	0.65297775	3.58E-35	postive
MALT1	AC005519.1	0.542072246	1.24E-22	postive
PIK3R1	AC005519.1	0.42427378	1.42E-13	postive
PIK3CA	AC005519.1	0.595975297	4.03E-28	postive
PIK3CB	AC005519.1	0.4186786	3.17E-13	postive
AKT3	AC005519.1	0.539316649	2.22E-22	postive
GSK3B	AC005519.1	0.58199027	1.34E-26	postive
RASGRP3	AC005519.1	0.486282958	6.59E-18	postive
LTB4R2	AC005519.1	0.673213679	4.67E-38	postive
PLXNC1	AC005519.1	0.606090229	2.86E-29	postive
CMTM1	AC005519.1	0.583904901	8.37E-27	postive
FGF7	AC005519.1	0.443391268	8.11E-15	postive
IL6ST	AC005519.1	0.537182625	3.48E-22	postive
INHBA	AC005519.1	0.436570751	2.30E-14	postive
INSL3	AC005519.1	0.401389388	3.47E-12	postive
RABEP1	AC005519.1	0.532170196	9.90E-22	postive
ACVR2A	AC005519.1	0.574212951	8.75E-26	postive
ACVR2B	AC005519.1	0.644316991	5.28E-34	postive
ANGPTL1	AC005519.1	0.425032754	1.27E-13	postive
BMPR1A	AC005519.1	0.522599506	6.94E-21	postive
BMPR2	AC005519.1	0.574472758	8.23E-26	postive
CRLF3	AC005519.1	0.442621393	9.13E-15	postive
IGF1R	AC005519.1	0.418003136	3.49E-13	postive
IL11RA	AC005519.1	0.420466155	2.46E-13	postive
IL1RAP	AC005519.1	0.529925618	1.57E-21	postive
INSR	AC005519.1	0.500007505	5.44E-19	postive
LEPR	AC005519.1	0.496128905	1.11E-18	postive
LIFR	AC005519.1	0.455822128	1.14E-15	postive
NR2C1	AC005519.1	0.445301236	6.03E-15	postive
NR2C2	AC005519.1	0.777241056	1.80E-57	postive
NR3C1	AC005519.1	0.541170843	1.50E-22	postive
PPARA	AC005519.1	0.487115398	5.69E-18	postive
PRLR	AC005519.1	0.444311988	7.03E-15	postive
PTGER3	AC005519.1	0.443507002	7.97E-15	postive
RORA	AC005519.1	0.65628674	1.25E-35	postive
TGFBR1	AC005519.1	0.529737472	1.63E-21	postive
LCP2	AC005519.1	0.474470509	5.17E-17	postive
SH3BP2	AC005519.1	0.591748692	1.18E-27	postive
SOS1	AC005519.1	0.687422272	3.19E-40	postive
SOS2	AC005519.1	0.579384557	2.53E-26	postive
BRAF	AC005519.1	0.662119646	1.90E-36	postive
PRKCA	AC005519.1	0.537451678	3.29E-22	postive
PTPRC	AC005519.1	0.43453866	3.12E-14	postive
TEC	AC005519.1	0.44145905	1.09E-14	postive
PAK2	AC005519.1	0.45453559	1.40E-15	postive
ICOS	AC005519.1	0.435242692	2.81E-14	postive
CBL	AC005519.1	0.730843951	1.09E-47	postive
CBLB	AC005519.1	0.613658535	3.72E-30	postive
RASGRP1	AC005519.1	0.691221075	7.99E-41	postive
PDK1	AC005519.1	0.582409298	1.21E-26	postive
TRAJ12	AC005519.1	0.618523305	9.73E-31	postive
TRAJ49	AC005519.1	0.516845401	2.17E-20	postive
CREB1	TPM1-AS	0.591590203	1.23E-27	postive
UBXN1	TPM1-AS	-0.405337214	2.04E-12	negative
UBR1	TPM1-AS	0.515202022	3.00E-20	postive
ZC3HAV1	TPM1-AS	0.554022857	9.13E-24	postive
ZC3HAV1L	TPM1-AS	0.431790244	4.71E-14	postive
ANOS1	TPM1-AS	0.57874395	2.95E-26	postive
RBP5	TPM1-AS	0.475516766	4.33E-17	postive
IL15	TPM1-AS	0.431548491	4.88E-14	postive
CYLD	TPM1-AS	0.518350537	1.62E-20	postive
ITGAV	TPM1-AS	0.477724526	2.96E-17	postive
EIF2AK2	TPM1-AS	0.590693619	1.54E-27	postive
MAPK8	TPM1-AS	0.578843952	2.88E-26	postive
AHNAK	TPM1-AS	0.447792604	4.09E-15	postive
TLR1	TPM1-AS	0.514910153	3.18E-20	postive
TCF7L2	TPM1-AS	0.532978739	8.37E-22	postive
LMBR1	TPM1-AS	0.432384695	4.31E-14	postive
SP1	TPM1-AS	0.584431852	7.35E-27	postive
DAXX	TPM1-AS	-0.408514746	1.32E-12	negative
LIMS1	TPM1-AS	0.437330625	2.05E-14	postive
IREB2	TPM1-AS	0.514584005	3.39E-20	postive
DDX17	TPM1-AS	0.684723645	8.40E-40	postive
PIK3CG	TPM1-AS	0.438973432	1.60E-14	postive
OLR1	TPM1-AS	0.432917154	3.98E-14	postive
RNASE2	TPM1-AS	0.527392338	2.64E-21	postive
PPP3CA	TPM1-AS	0.46880604	1.35E-16	postive
NFAT5	TPM1-AS	0.689561757	1.47E-40	postive
NFATC3	TPM1-AS	0.5113487	6.34E-20	postive
MALT1	TPM1-AS	0.540760536	1.63E-22	postive
PIK3CA	TPM1-AS	0.543411009	9.27E-23	postive
AKT3	TPM1-AS	0.551616232	1.56E-23	postive
GSK3B	TPM1-AS	0.523539848	5.75E-21	postive
LTB4R2	TPM1-AS	0.416832202	4.13E-13	postive
PLXNC1	TPM1-AS	0.519063527	1.40E-20	postive
IL6ST	TPM1-AS	0.594668691	5.63E-28	postive
INHBA	TPM1-AS	0.534696163	5.86E-22	postive
RABEP1	TPM1-AS	0.401788955	3.29E-12	postive
ACVR2A	TPM1-AS	0.578703601	2.98E-26	postive
ACVR2B	TPM1-AS	0.587037588	3.86E-27	postive
BMPR1A	TPM1-AS	0.465762691	2.25E-16	postive
BMPR2	TPM1-AS	0.619549005	7.31E-31	postive
IGF1R	TPM1-AS	0.500560696	4.91E-19	postive
IL1RAP	TPM1-AS	0.567469136	4.28E-25	postive
INSR	TPM1-AS	0.456730962	9.87E-16	postive
LEPR	TPM1-AS	0.421294293	2.18E-13	postive
LIFR	TPM1-AS	0.435553546	2.68E-14	postive
NR1D2	TPM1-AS	0.407831605	1.45E-12	postive
NR2C2	TPM1-AS	0.608927195	1.34E-29	postive
NR3C1	TPM1-AS	0.457656831	8.49E-16	postive
PRLR	TPM1-AS	0.403272262	2.69E-12	postive
PTGER3	TPM1-AS	0.566779866	5.03E-25	postive
RORA	TPM1-AS	0.653047122	3.51E-35	postive
TGFBR1	TPM1-AS	0.633393917	1.39E-32	postive
SH3BP2	TPM1-AS	0.416014156	4.63E-13	postive
SOS1	TPM1-AS	0.640739511	1.56E-33	postive
SOS2	TPM1-AS	0.54002619	1.91E-22	postive
BRAF	TPM1-AS	0.662890141	1.48E-36	postive
CBL	TPM1-AS	0.667696033	3.01E-37	postive
CBLB	TPM1-AS	0.64476465	4.60E-34	postive
RASGRP1	TPM1-AS	0.550231737	2.11E-23	postive
PDK1	TPM1-AS	0.614467687	2.98E-30	postive
TRAJ12	TPM1-AS	0.55722167	4.46E-24	postive
TRAJ49	TPM1-AS	0.515471518	2.85E-20	postive
CREB1	AC046134.2	0.594754385	5.51E-28	postive
NFYA	AC046134.2	0.40068616	3.82E-12	postive
RFXAP	AC046134.2	0.488182666	4.70E-18	postive
UBR1	AC046134.2	0.513847771	3.91E-20	postive
ZC3HAV1	AC046134.2	0.543822603	8.49E-23	postive
RBP5	AC046134.2	0.506360145	1.65E-19	postive
R3HDML	AC046134.2	0.462371726	3.94E-16	postive
NEDD4	AC046134.2	0.422033097	1.96E-13	postive
IL15	AC046134.2	0.466025175	2.15E-16	postive
CYLD	AC046134.2	0.535113329	5.37E-22	postive
ITGAV	AC046134.2	0.437005042	2.15E-14	postive
EIF2AK2	AC046134.2	0.601563246	9.46E-29	postive
NOD1	AC046134.2	0.524533278	4.71E-21	postive
MAPK8	AC046134.2	0.552774771	1.20E-23	postive
TLR1	AC046134.2	0.430880374	5.39E-14	postive
LMBR1	AC046134.2	0.488711808	4.28E-18	postive
SP1	AC046134.2	0.479595231	2.14E-17	postive
IREB2	AC046134.2	0.465030733	2.54E-16	postive
DDX17	AC046134.2	0.600622114	1.21E-28	postive
TANK	AC046134.2	0.507747101	1.27E-19	postive
PIK3CG	AC046134.2	0.45223963	2.03E-15	postive
NFAT5	AC046134.2	0.683823401	1.16E-39	postive
NFATC3	AC046134.2	0.576436468	5.14E-26	postive
MALT1	AC046134.2	0.416028428	4.62E-13	postive
PIK3CA	AC046134.2	0.649529609	1.06E-34	postive
PIK3CB	AC046134.2	0.508358193	1.13E-19	postive
GSK3B	AC046134.2	0.607997165	1.72E-29	postive
LTB4R2	AC046134.2	0.513401819	4.26E-20	postive
PLXNC1	AC046134.2	0.509485454	9.08E-20	postive
CDNF	AC046134.2	0.411778378	8.39E-13	postive
CMTM1	AC046134.2	0.469753735	1.15E-16	postive
IL6ST	AC046134.2	0.478953256	2.39E-17	postive
INSL3	AC046134.2	0.522795851	6.67E-21	postive
RABEP1	AC046134.2	0.47282825	6.85E-17	postive
ACVR2A	AC046134.2	0.557878654	3.85E-24	postive
ACVR2B	AC046134.2	0.604759373	4.08E-29	postive
ANGPTL1	AC046134.2	0.466162415	2.10E-16	postive
BMPR1A	AC046134.2	0.544218476	7.80E-23	postive
BMPR2	AC046134.2	0.526558725	3.13E-21	postive
CRLF3	AC046134.2	0.422116457	1.94E-13	postive
IL1RAP	AC046134.2	0.489339777	3.82E-18	postive
INSR	AC046134.2	0.459237918	6.57E-16	postive
LEPR	AC046134.2	0.486053483	6.87E-18	postive
LIFR	AC046134.2	0.412124261	7.99E-13	postive
NR1D2	AC046134.2	0.473577697	6.03E-17	postive
NR2C2	AC046134.2	0.703347436	8.36E-43	postive
NR3C1	AC046134.2	0.461705467	4.39E-16	postive
PPARA	AC046134.2	0.42865293	7.49E-14	postive
PRLR	AC046134.2	0.529947999	1.56E-21	postive
RORA	AC046134.2	0.560041127	2.36E-24	postive
TGFBR1	AC046134.2	0.454294885	1.46E-15	postive
SOS1	AC046134.2	0.633221022	1.46E-32	postive
SOS2	AC046134.2	0.515552398	2.80E-20	postive
BRAF	AC046134.2	0.677364478	1.12E-38	postive
PRKCA	AC046134.2	0.414740168	5.54E-13	postive
TEC	AC046134.2	0.442923508	8.72E-15	postive
PAK2	AC046134.2	0.465071607	2.52E-16	postive
CBL	AC046134.2	0.564259969	9.00E-25	postive
CBLB	AC046134.2	0.616852712	1.55E-30	postive
RASGRP1	AC046134.2	0.583441433	9.39E-27	postive
PDK1	AC046134.2	0.508927582	1.01E-19	postive
TRAJ12	AC046134.2	0.603218064	6.12E-29	postive
FCGRT	AL121832.1	0.43473575	3.03E-14	postive
LCN12	AL121832.1	0.420333691	2.51E-13	postive
AGT	AL121832.1	0.402415744	3.03E-12	postive
FGFR4	AL121832.1	0.412491852	7.59E-13	postive
LEAP2	AC022211.4	0.400857735	3.73E-12	postive
NFKBIZ	AC022211.4	0.487489628	5.32E-18	postive
SP1	AC022211.4	0.425509098	1.19E-13	postive
DDX17	AC022211.4	0.453824382	1.57E-15	postive
IRF9	AC022211.4	0.453862491	1.56E-15	postive
NFAT5	AC022211.4	0.407531742	1.51E-12	postive
LTB4R2	AC022211.4	0.559881916	2.45E-24	postive
NR2C1	AC022211.4	0.435727874	2.61E-14	postive
NR2C2	AC022211.4	0.538385331	2.70E-22	postive
SH3BP2	AC022211.4	0.413599382	6.50E-13	postive
BRAF	AC022211.4	0.404639111	2.24E-12	postive
CBL	AC022211.4	0.455913717	1.13E-15	postive
PDK1	AC022211.4	0.43772367	1.93E-14	postive
CALR	AL049869.3	-0.413044473	7.03E-13	negative
CREB1	AL049869.3	0.826051866	1.07E-70	postive
PSMC3	AL049869.3	-0.433579176	3.61E-14	negative
PSMC4	AL049869.3	-0.408492633	1.32E-12	negative
PSMD4	AL049869.3	-0.447218951	4.47E-15	negative
PSMD13	AL049869.3	-0.402905337	2.83E-12	negative
RFXAP	AL049869.3	0.4794987	2.17E-17	postive
THBS1	AL049869.3	0.421473886	2.13E-13	postive
RFXANK	AL049869.3	-0.436735445	2.24E-14	negative
UBXN1	AL049869.3	-0.447818823	4.07E-15	negative
UBR1	AL049869.3	0.682938717	1.59E-39	postive
LEAP2	AL049869.3	0.491379444	2.64E-18	postive
ZC3HAV1	AL049869.3	0.68823532	2.37E-40	postive
ZC3HAV1L	AL049869.3	0.481926425	1.42E-17	postive
IFNAR1	AL049869.3	0.461960522	4.21E-16	postive
ANOS1	AL049869.3	0.639160112	2.51E-33	postive
TLR2	AL049869.3	0.433598799	3.59E-14	postive
RBP5	AL049869.3	0.528835018	1.97E-21	postive
PI15	AL049869.3	0.500182262	5.26E-19	postive
MAPK1	AL049869.3	0.502621356	3.34E-19	postive
CYBB	AL049869.3	0.482908747	1.20E-17	postive
NEDD4	AL049869.3	0.480057536	1.97E-17	postive
IL15	AL049869.3	0.568915028	3.06E-25	postive
CYLD	AL049869.3	0.743141227	4.47E-50	postive
ITGAV	AL049869.3	0.667448483	3.27E-37	postive
EIF2AK2	AL049869.3	0.740302285	1.63E-49	postive
NOD1	AL049869.3	0.405090764	2.11E-12	postive
MAPK8	AL049869.3	0.733126115	4.01E-48	postive
PDGFRA	AL049869.3	0.493263171	1.88E-18	postive
WNT5A	AL049869.3	0.510225363	7.87E-20	postive
AHNAK	AL049869.3	0.446335413	5.13E-15	postive
TLR1	AL049869.3	0.704050781	6.37E-43	postive
FGF2	AL049869.3	0.528939014	1.92E-21	postive
TCF7L2	AL049869.3	0.452853657	1.84E-15	postive
LMBR1	AL049869.3	0.603481345	5.71E-29	postive
SP1	AL049869.3	0.693647028	3.27E-41	postive
DAXX	AL049869.3	-0.421551819	2.10E-13	negative
LIMS1	AL049869.3	0.66127898	2.50E-36	postive
IREB2	AL049869.3	0.67047097	1.19E-37	postive
RELA	AL049869.3	-0.415947253	4.67E-13	negative
DDX17	AL049869.3	0.830859635	3.20E-72	postive
LANCL1	AL049869.3	0.439135301	1.56E-14	postive
TANK	AL049869.3	0.59010263	1.79E-27	postive
PIK3CG	AL049869.3	0.6297648	4.01E-32	postive
TNFSF4	AL049869.3	0.468905101	1.33E-16	postive
JAK2	AL049869.3	0.507998555	1.21E-19	postive
OLR1	AL049869.3	0.480468111	1.84E-17	postive
RNASE2	AL049869.3	0.677022071	1.26E-38	postive
PPP3CA	AL049869.3	0.572520755	1.31E-25	postive
PPP3CB	AL049869.3	0.585905466	5.11E-27	postive
NFAT5	AL049869.3	0.921547441	2.07E-115	postive
NFATC3	AL049869.3	0.640305702	1.78E-33	postive
KRAS	AL049869.3	0.524211863	5.02E-21	postive
NRAS	AL049869.3	0.481428902	1.55E-17	postive
MALT1	AL049869.3	0.740480797	1.51E-49	postive
CHUK	AL049869.3	0.483619734	1.06E-17	postive
PIK3R1	AL049869.3	0.487545824	5.27E-18	postive
PIK3CA	AL049869.3	0.803798146	3.33E-64	postive
PIK3CB	AL049869.3	0.564914372	7.74E-25	postive
AKT3	AL049869.3	0.700240747	2.75E-42	postive
GSK3B	AL049869.3	0.706800501	2.19E-43	postive
RASGRP3	AL049869.3	0.517146537	2.05E-20	postive
SEMA5A	AL049869.3	0.434116688	3.33E-14	postive
SLIT2	AL049869.3	0.426860079	9.74E-14	postive
EDNRB	AL049869.3	0.401935797	3.23E-12	postive
LTB4R2	AL049869.3	0.54949829	2.48E-23	postive
PLXNC1	AL049869.3	0.758621978	2.79E-53	postive
CMTM1	AL049869.3	0.433653174	3.57E-14	postive
EREG	AL049869.3	0.435744559	2.60E-14	postive
FGF7	AL049869.3	0.558476451	3.36E-24	postive
GMFB	AL049869.3	0.561941718	1.53E-24	postive
GREM1	AL049869.3	0.497790046	8.20E-19	postive
HDGFL3	AL049869.3	0.440914642	1.19E-14	postive
IL6ST	AL049869.3	0.809407898	9.26E-66	postive
INHBA	AL049869.3	0.620315096	5.90E-31	postive
INSL3	AL049869.3	0.433341293	3.74E-14	postive
OGN	AL049869.3	0.528916448	1.93E-21	postive
PDGFC	AL049869.3	0.400068459	4.15E-12	postive
RABEP1	AL049869.3	0.565649499	6.53E-25	postive
TNFSF13B	AL049869.3	0.442370487	9.49E-15	postive
TNFSF15	AL049869.3	0.411307353	8.95E-13	postive
ACVR1C	AL049869.3	0.456421902	1.04E-15	postive
ACVR2A	AL049869.3	0.774946281	6.22E-57	postive
ACVR2B	AL049869.3	0.727937909	3.81E-47	postive
ANGPTL1	AL049869.3	0.585237903	6.03E-27	postive
BMPR1A	AL049869.3	0.720099317	1.04E-45	postive
BMPR2	AL049869.3	0.830096644	5.63E-72	postive
CALCRL	AL049869.3	0.571965442	1.49E-25	postive
CRIM1	AL049869.3	0.484169878	9.59E-18	postive
CRLF3	AL049869.3	0.472297442	7.49E-17	postive
IGF1R	AL049869.3	0.479738395	2.09E-17	postive
IL1RAP	AL049869.3	0.665374766	6.51E-37	postive
INSR	AL049869.3	0.480654354	1.78E-17	postive
LEPR	AL049869.3	0.672996915	5.03E-38	postive
LIFR	AL049869.3	0.699096481	4.25E-42	postive
NR1D2	AL049869.3	0.602403007	7.59E-29	postive
NR2C1	AL049869.3	0.507340711	1.37E-19	postive
NR2C2	AL049869.3	0.815567241	1.58E-67	postive
NR3C1	AL049869.3	0.667931124	2.78E-37	postive
NR4A3	AL049869.3	0.409839567	1.10E-12	postive
NRP1	AL049869.3	0.486208774	6.68E-18	postive
OSMR	AL049869.3	0.446263425	5.19E-15	postive
PPARA	AL049869.3	0.515425705	2.87E-20	postive
PRLR	AL049869.3	0.590911444	1.46E-27	postive
PTGER3	AL049869.3	0.699085016	4.26E-42	postive
RARB	AL049869.3	0.511499415	6.16E-20	postive
RORA	AL049869.3	0.901807548	1.44E-102	postive
TGFBR1	AL049869.3	0.802848186	6.03E-64	postive
TGFBR3	AL049869.3	0.409306732	1.18E-12	postive
PTPN11	AL049869.3	0.457272566	9.04E-16	postive
LCP2	AL049869.3	0.403116099	2.75E-12	postive
SH3BP2	AL049869.3	0.501659388	4.00E-19	postive
SOS1	AL049869.3	0.807019879	4.32E-65	postive
SOS2	AL049869.3	0.724486956	1.65E-46	postive
BRAF	AL049869.3	0.831188812	2.51E-72	postive
PRKCA	AL049869.3	0.494051249	1.63E-18	postive
PTPRC	AL049869.3	0.463828946	3.10E-16	postive
TEC	AL049869.3	0.51598127	2.58E-20	postive
PAK2	AL049869.3	0.543492133	9.11E-23	postive
ICOS	AL049869.3	0.465836993	2.22E-16	postive
CBL	AL049869.3	0.822320225	1.52E-69	postive
CBLB	AL049869.3	0.790326375	1.15E-60	postive
RASGRP1	AL049869.3	0.778598242	8.60E-58	postive
PDK1	AL049869.3	0.681271434	2.86E-39	postive
TRAJ12	AL049869.3	0.537715374	3.11E-22	postive
TRAJ49	AL049869.3	0.612145354	5.62E-30	postive
ORM1	AC093585.1	0.497946287	7.97E-19	postive
VAV3	AC093585.1	0.462849677	3.64E-16	postive
ESRRA	AP001453.4	0.419820106	2.70E-13	postive
CREB1	LRP4-AS1	0.477144862	3.27E-17	postive
ANOS1	LRP4-AS1	0.51780679	1.80E-20	postive
CYLD	LRP4-AS1	0.401657083	3.35E-12	postive
TLR1	LRP4-AS1	0.441163591	1.14E-14	postive
SP1	LRP4-AS1	0.436376229	2.37E-14	postive
DDX17	LRP4-AS1	0.57041896	2.15E-25	postive
PIK3CG	LRP4-AS1	0.401685875	3.34E-12	postive
RNASE2	LRP4-AS1	0.673571283	4.14E-38	postive
NFAT5	LRP4-AS1	0.57444709	8.28E-26	postive
MALT1	LRP4-AS1	0.47284708	6.83E-17	postive
PIK3CA	LRP4-AS1	0.429286352	6.82E-14	postive
AKT3	LRP4-AS1	0.487495768	5.31E-18	postive
PLXNC1	LRP4-AS1	0.459676852	6.12E-16	postive
GMFB	LRP4-AS1	0.430314329	5.86E-14	postive
IL6ST	LRP4-AS1	0.500960796	4.55E-19	postive
INHBA	LRP4-AS1	0.41171046	8.47E-13	postive
ACVR2A	LRP4-AS1	0.487615794	5.20E-18	postive
ACVR2B	LRP4-AS1	0.489189008	3.92E-18	postive
BMPR1A	LRP4-AS1	0.447608778	4.21E-15	postive
BMPR2	LRP4-AS1	0.501128003	4.41E-19	postive
LEPR	LRP4-AS1	0.455737563	1.16E-15	postive
LIFR	LRP4-AS1	0.481358795	1.57E-17	postive
NR2C2	LRP4-AS1	0.49587573	1.17E-18	postive
PTGER3	LRP4-AS1	0.601093613	1.07E-28	postive
RORA	LRP4-AS1	0.556026574	5.84E-24	postive
TGFBR1	LRP4-AS1	0.59124729	1.34E-27	postive
SOS1	LRP4-AS1	0.411625767	8.57E-13	postive
SOS2	LRP4-AS1	0.48489977	8.43E-18	postive
BRAF	LRP4-AS1	0.451225262	2.38E-15	postive
CBL	LRP4-AS1	0.528747721	2.00E-21	postive
CBLB	LRP4-AS1	0.400339674	4.00E-12	postive
PDK1	LRP4-AS1	0.418913887	3.07E-13	postive
TRAJ49	LRP4-AS1	0.509348329	9.32E-20	postive
S100A1	AC007099.1	0.488277079	4.62E-18	postive
OBP2B	AC007099.1	0.552669428	1.23E-23	postive
REG1A	AC007099.1	0.414297534	5.90E-13	postive
AMH	MELTF-AS1	0.429758296	6.36E-14	postive
RNASE2	AC010547.2	0.494432177	1.52E-18	postive
SEMA5A	AC010547.2	0.43653406	2.31E-14	postive
PDIA3	AC027228.2	0.407587717	1.50E-12	postive
MAP2K1	AC027228.2	0.468838726	1.34E-16	postive
R3HDML	AC010719.1	0.493089526	1.94E-18	postive
CREB1	AC009812.4	0.730996114	1.02E-47	postive
NFYA	AC009812.4	0.405498159	1.99E-12	postive
NFYB	AC009812.4	0.569805241	2.48E-25	postive
PSMD8	AC009812.4	-0.402174862	3.13E-12	negative
RFXAP	AC009812.4	0.477854636	2.89E-17	postive
UBR1	AC009812.4	0.452995958	1.80E-15	postive
ZC3HAV1	AC009812.4	0.482524392	1.28E-17	postive
IFNAR1	AC009812.4	0.47864723	2.52E-17	postive
ANOS1	AC009812.4	0.475644191	4.23E-17	postive
R3HDML	AC009812.4	0.406074732	1.84E-12	postive
PI15	AC009812.4	0.543549875	9.00E-23	postive
NEDD4	AC009812.4	0.506525453	1.60E-19	postive
CYLD	AC009812.4	0.617748721	1.21E-30	postive
ITGAV	AC009812.4	0.610116786	9.74E-30	postive
EIF2AK2	AC009812.4	0.530114667	1.51E-21	postive
MAPK8	AC009812.4	0.588540147	2.65E-27	postive
PDGFRA	AC009812.4	0.506562935	1.59E-19	postive
TLR1	AC009812.4	0.471684193	8.32E-17	postive
PRDX2	AC009812.4	-0.4020605	3.17E-12	negative
FGF2	AC009812.4	0.516372313	2.39E-20	postive
LMBR1	AC009812.4	0.592958135	8.70E-28	postive
SP1	AC009812.4	0.435039468	2.90E-14	postive
LIMS1	AC009812.4	0.660113927	3.65E-36	postive
IREB2	AC009812.4	0.565013155	7.57E-25	postive
[truncated: 57,690 more rows]
